# Supplementary material for: Integrative genetic analysis illuminates ALS heritability and identifies risk genes
Source: Nat Commun. 2023 Jan 20;14:342. doi: 10.1038/s41467-022-35724-1 (PMC9860017; doi:10.1038/s41467-022-35724-1)
Supplement: Supplementary file 4 — Supplementary data 1-3 [file 41467_2022_35724_MOESM4_ESM.xlsx]

## Sheet: Supp data 1 Datasets used
TWAS cohort description
Dataset	Tissue	Ressources	N	Citation	DOI
Corces	Brain	scATACseq	30	Corces et al.,2021	10.1038/s41588-020-00721-x
GTEx	Brain	RNAseq	858	GTEx consortium 2017	https://gtexportal.org/home/
GWAS replication cohort
	ALS	Controls	Assay	Reference
c1	10067	2251	IlluminaOmniExpress	phs000101.v5.p1
c2	0	1863	IlluminaOmniExpress	phs000303.v1.p1
c3	0	13025	IlluminaExome	phs001039.v1
c4	773	93	Whole genome sequencing	https://www.answerals.org/
c5	1320	1920	Whole genome sequencing	phs001963.v2.p1
RVBA cohort description
Site	Assay	ALS/FTD patients	Controls
USA	WGS	773	93	https://www.answerals.org/	10.1038/s41593-021-01006-0
USA	WGS	2242	1920	https://www.ncbi.nlm.nih.gov/projects/gap/cgi-bin/study.cgi?study_id=phs001963.v2.p1	10.1038/s41588-021-00785-3
RNAseq and CLIPseq cohort description
Cell/Tissue	Target	Assay	Source
K562	TDP43	RNAseq	ENCODE consortium (https://www.encodeproject.org/)
K562	FUS	RNAseq	ENCODE consortium (https://www.encodeproject.org/)
K562	AQR	RNAseq	ENCODE consortium (https://www.encodeproject.org/)
K562	KHSRP	RNAseq	ENCODE consortium (https://www.encodeproject.org/)
K562	TDP43	CLIPseq	ENCODE consortium (https://www.encodeproject.org/)
K562	FUS	CLIPseq	ENCODE consortium (https://www.encodeproject.org/)
K562	AQR	CLIPseq	ENCODE consortium (https://www.encodeproject.org/)
K562	KHSRP	CLIPseq	ENCODE consortium (https://www.encodeproject.org/)
iPSCs-MNs	TDP43	RNAseq	Brown et al., 2022
iPSCs-MNs	FUS	RNAseq	Kapeli et al., 2016
SHSY5Y	TDP43	RNAseq	Melamed et al. 2019
SHSY5Y	FUS	RNAseq	Reber et al., 2016
Cortex	FTLD-Tau	RNAseq	synapse.org (syn7818788)
Cortex	FTLD-TDP43	RNAseq	synapse.org (syn25991921)
Cortex	ALS	RNAseq	NYGC (https://www.targetals.org/research/resources-for-scientists/resource-genomic-data-sets/)

## Sheet: Supp data 2 Oligonucleotides
Oligonucleotide sequences for RT-qPCR
Human genes		forward primer	reverse primer
	NUP50	5’- CATTCTCCATGGCCAGTGAG-3'	5’- AAAAGCGTCCTCCTCCAGAA-3’
	ACTN	5’- GGGCATGGGTCAGAAGGATT-3	5’-TCGATGGGGTACTTCAGGGT-3’
	TBP	5’-TGACCCAGGGTGCCATGA-3’	5’-GGGTCAGTCCAGTGCCATAA-3’
	POL2	5’-CGGCCTGTCATGGGTATTGT-3’	5’-TTCATCACTTCACCCCGCTC-3’
Mouse genes
	Nup50	5'-ACGAAGTTGAAGAGATGGGAACA-3'	5'-TGCGCTTTGCCTTCTTTACG-3'
	Nup62	5'-CAAGTGGAGTCTGGAGCTGG-3'	5'-TCTCAATCAGTGGCGGTCC-3'
	Nup153	5'-CGACAGTGAGGAGCCAAAGT-3'	5'-AAGCTGAATGTCGGCTTGGA-3'
	Ran	5'-CGGGAAGACAACCTTCGTGA-3'	5'-TTGGTATGGAAGACGAGCGG-3'
	Rangap1	5'-CTCCGACCCAGAGAAGGTTG-3'	5'-ACTGCGGTCTTTACTGAGGC-3'
Drosophila genes
	Nup50	5’-GTCGAGTTTAAACAGGTTGTGGAGG-3’	5’-GCGCGGACTAACAGTTGGATC-3’.
	Actin42a	5’-GCGTCGGTCAATTCAATCTT-3’	5’-AAGCTGCAACCTCTTCGTCA-3’).

## Sheet: Supp data 3 iPSC lines used
hiPSC line	Gender (age)	Mutated gene	Mutation	Source
Healthy I	Female (45)	NA	NA	Catanese et al., 2019
Healthy II	Male (64)	NA	NA	BioCat GmbH
				(SC600A-WT)
Healthy III	Male (49)	NA	NA	Cedars-Sinai
				(CS0YX7iCTR)
ALSC9orf72 I	Male (60)	C9orf72	(G4C2)1.8kb	Catanese et al., 2019
ALSC9orf72 III	Female (51)	C9orf72	(G4C2)2.7kb	Cedars-Sinai (CS30iALS-C9nxx)
ALSTDP I	Male (unknown)	TARDBP	N390D	Cedars-Sinai (CS5ZLDiALS)
ALSTDP II	Male (62)	TARDBP	G298S	Cedars-Sinai (CS47iALS-TDP)
ALSFUS II	Male (27)	FUS	R495QfsX527	Japtok et al., 2015
ALSFUS III	Male (19)	FUS	D502Tfs∗27	Japtok et al., 2015
