# Supplementary material for: Integrative genetic analysis illuminates ALS heritability and identifies risk genes
Source: Nat Commun. 2023 Jan 20;14:342. doi: 10.1038/s41467-022-35724-1 (PMC9860017; doi:10.1038/s41467-022-35724-1)
Supplement: Supplementary file 6 — Source Data [file 41467_2022_35724_MOESM6_ESM.xlsx]

## Sheet: Figure 1a
Figure 1a
	Disease	Name	Coefficient	Coefficient_std_error	Coefficient_P_value	fdr
	AD	Microglia	9.15072709726178e-08	2.49195959082424e-08	0.000120282322078838	0.000841976254551869
	AD	Oligo	-6.80662732816219e-09	1.93411835067003e-08	0.637552382996489	0.787564708407428
	AD	Nigral	-6.65610741774718e-08	5.78581288747407e-08	0.875014271870264	0.987416134176687
	AD	OPCs	-4.18312757418592e-08	3.16155478671713e-08	0.90710285188554	0.987416134176687
	AD	ExNeuron	-3.77407349595964e-08	2.73577259233649e-08	0.916133911673634	0.987416134176687
	AD	InhNeuron	-2.76917361697089e-08	1.79626228533295e-08	0.938418355605727	0.987416134176687
	AD	Astro	-3.31126866644201e-08	1.7439031945785e-08	0.971202547770917	0.987416134176687
	ALS	ExNeuron	2.44758093455939e-07	6.29858437458823e-08	5.09710600841605e-05	0.000428156904706948
	ALS	InhNeuron	2.11086329442148e-07	6.14659853938489e-08	0.000297155571200182	0.00178293342720109
	ALS	Oligo	1.88140636010164e-07	7.86523030820131e-08	0.00837716539803968	0.0293200788931389
	ALS	Nigral	4.0898205152877e-07	1.83020084575281e-07	0.0127208463653333	0.0510981190264614
	ALS	Microglia	1.42182700329372e-07	9.12456976285839e-08	0.059588177284241	0.131721233996743
	ALS	OPCs	9.05653021763111e-08	1.16679103516925e-07	0.218818028341489	0.340383599642316
	ALS	Astro	-1.42674003848058e-07	7.55600835764023e-08	0.970501738275646	0.987416134176687
	PD	InhNeuron	1.87417300717222e-08	9.45562392078464e-09	0.0237355757052892	0.0667532732435228
	PD	ExNeuron	3.04540170991862e-08	1.53792528552743e-08	0.0238404547298296	0.0667532732435228
	PD	Nigral	4.57298776613006e-08	2.47509165370137e-08	0.032329868414013	0.0848659045867842
	PD	Oligo	1.91139344906211e-08	1.17662731961081e-08	0.0521379804261567	0.121655287661032
	PD	OPCs	1.88707635946885e-08	1.2503002890267e-08	0.065611258052135	0.137783641909484
	PD	Microglia	1.98348789334488e-08	1.42106227578565e-08	0.081390632843296	0.155749159331672
	PD	Astro	6.96932427605328e-09	8.96660606801982e-09	0.218504666802297	0.340383599642316
	ASD	InhNeuron	5.63506856150924e-07	2.33142788713685e-07	0.00782444071814405	0.0293200788931389
	ASD	Nigral	1.11072576160438e-06	6.80697956447859e-07	0.0513665654895033	0.121655287661032
	ASD	ExNeuron	2.72687561132356e-07	2.8154038564966e-07	0.166383443667085	0.291171026417399
	ASD	Astro	2.59642271686117e-07	3.32353829938067e-07	0.217335837380836	0.340383599642316
	ASD	OPCs	8.11480535126857e-08	3.93175891237453e-07	0.418242662676873	0.605730752842368
	ASD	Microglia	-9.36073838729007e-09	3.41841164687422e-07	0.51092299013068	0.670586424546518
	ASD	Oligo	-7.43252090772614e-08	2.9932155158276e-07	0.598053590642019	0.761159115362569
	SCZ	ExNeuron	7.42579706650996e-07	1.02892567031476e-07	2.65658002555924e-13	1.11576361073488e-11
	SCZ	InhNeuron	6.03838106437976e-07	8.71382822143208e-08	2.10936252485514e-12	4.42966130219579e-11
	SCZ	Astro	3.5286832580688e-07	8.82847370559511e-08	3.2084001170675e-05	0.000428156904706948
	SCZ	Nigral	9.06168876708034e-07	2.31292478055095e-07	4.46714221300135e-05	0.000428156904706948
	SCZ	OPCs	3.78634311446379e-07	1.222233436483e-07	0.000974523163797105	0.0051162466099348
	SCZ	Oligo	2.49935116699156e-07	8.8485344697457e-08	0.0023670327529948	0.0110461528473091
	SCZ	Microglia	1.6265156940768e-08	1.05132464972769e-07	0.438524548266529	0.613934367573141

## Sheet: Figure 1b
Figure 1b
Two-sided P-values are derived from LDSC analysis z-scores. P-values were corrected for multiple comparison using Benjamini-Hochbgerg FDR < 0.05
	Disease	Category	Prop._SNPs	Prop._h2	Prop._h2_std_error	Enrichment	Enrichment_std_error	Enrichment_p	Coefficient	Coefficient_std_error	Coefficient_z.score	Coefficient_P_value	fdr
	AD	GE	0.00439551896391006	0.0846091139014137	0.0395004826208064	19.2489475295425	8.98653445591519	0.0367675476466383	0.0000000887847159426429	0.0000000569272982453617	1.55961583772996	0.0594253457725156	0.161070053273715
	AD	H3K27Ac	0.0165455490697363	0.208535200338363	0.0656847482752883	12.6037038395902	3.96993463308107	0.00226566205717103	0.0000000669205245755403	0.0000000275801886096174	2.42639836597074	0.00762476047220962	0.0326775448808984
	AD	Protein	0.00409938967458946	0.0806599684691057	0.0646444682111765	19.6760920214748	15.7692908805139	0.230884215958093	0.0000000322823326499019	0.0000000685602159152944	0.470861012015868	0.318869995748878	0.434822721475743
	AD	DNAmeth	0.00689598085782647	0.0269509689211871	0.0467848019226966	3.90821399839003	6.78435785818619	0.66994974295385	0.00000000513633736331343	0.0000000270234666568614	0.19006952100312	0.424627326700979	0.477098309382379
	AD	Splicing	0.00213573222806471	0.0885185678123346	0.0327554819540438	41.4464728532685	15.3368861150375	0.00490136484883963	0.000000217806871222637	0.0000000824386556280309	2.0420478301514	0.0112032087654517	0.0506016043827259
	AD	Splicing_ExAC	0.000725092969054843	0.0440692800965649	0.0309182919542305	60.7774202444813	42.6404520161496	0.155459291797044	0.000000286951197798043	0.000000205868233295234	1.39385855313835	0.0816801611722756	0.165973570146792
	ALS	GE	0.00439551896391006	0.023980013715471	0.031417870484023	5.45555915293775	7.14770445582949	0.526083955517582	0.00000000120893665042012	0.000000167075368902914	0.00723587599032998	0.49711332832175	0.532621423201875
	ALS	H3K27Ac	0.0165455490697363	0.0819168979098592	0.0492070822494482	4.95099301719124	2.97403743097614	0.204598986020038	0.0000000587555136589598	0.0000000774213863282594	0.758905471026338	0.223954552975483	0.354986513604688
	ALS	Protein	0.00409938967458946	0.112705173296139	0.0472253168391771	27.4931592853335	11.5200848389478	0.0208036818188953	0.000000342354497854206	0.000000247141312811494	1.3852580693999	0.0829867850733961	0.165973570146792
	ALS	DNAmeth	0.00689598085782647	0.0234600703889498	0.0553215063860442	3.40199180836243	8.02228247534331	0.764545765763654	0.0000000195299333895719	0.000000109761111497659	0.177931264753896	0.429388478444141	0.477098309382379
	ALS	Splicing	0.00213573222806471	0.100188007405081	0.0320109380055833	46.9103785992246	14.9882731481699	0.000674004112943136	0.000000877573173850319	0.000000271191009754181	2.93599655698686	0.000606094231396694	0.00909141347095041
	ALS	Splicing_ExAC	0.000725092969054843	0.0434204571948114	0.0186592365733197	59.882606848898	25.7335781336316	0.019503345732142	0.000000781762600296649	0.000000530359045191465	1.47402520497114	0.0702374024757631	0.162086313405607
	ASD	GE	0.00439551896391006	0.00985765082313696	0.0199994972726345	2.24265914993756	4.54997406150282	0.784636665324181	0.000000172568083325278	0.000000864573376713441	0.199599117869292	0.420897058869534	0.477098309382379
	ASD	H3K27Ac	0.0165455490697363	0.0393339496817864	0.0377250645435481	2.37731304751516	2.28007329249361	0.551356592407986	0.00000009250178022496	0.000000483406484802213	0.191354032544283	0.424124115627581	0.477098309382379
	ASD	Protein	0.00409938967458946	0.000176029776476815	0.0246965625356304	0.042940483937879	6.02444863651654	0.873715513974659	-0.000000509101031541622	0.00000108291691287444	-0.470120122318795	0.680865400740446	0.682575499628339
	ASD	DNAmeth	0.00689598085782647	0.0499011841346847	0.0375474043500574	7.23627068628681	5.44482432944164	0.243683877090416	0.0000006880666496224	0.000000616286767913181	1.11647156071884	0.132110168488203	0.247706565915381
	ASD	Splicing	0.00213573222806471	0.00855351318582773	0.0161041564041922	4.00495580552178	7.54034433370188	0.686904476647657	0.000000368750399385891	0.00000129280650067805	0.28523247616135	0.387733020471984	0.477098309382379
	ASD	Splicing_ExAC	0.000725092969054843	0.00527453708215438	0.00970799522447562	7.27429075616294	13.3886213751734	0.636725140953438	0.00000146046489938862	0.00000233274828466946	0.626070506186466	0.265634348263523	0.398451522395284
	PD	GE	0.00439551896391006	0.0710586335299243	0.0386223541670896	16.1661533287331	8.78675634986519	0.0764446456776374	0.0000000716814263471729	0.0000000472014242574265	1.51862846248532	0.0644280213094859	0.161070053273715
	PD	H3K27Ac	0.0165455490697363	0.0651207475575454	0.0370000688428956	3.93584687235667	2.23625512135907	0.196831724481967	0.0000000109296727073676	0.0000000144572514126143	0.755999352534687	0.224824791949636	0.354986513604688
	PD	Protein	0.00409938967458946	0.0331238848734672	0.0301600202930704	8.08019912788225	7.35719770189713	0.309331901051404	-0.0000000174104939259988	0.0000000366603877567172	-0.474912978049686	0.682575499628339	0.682575499628339
	PD	DNAmeth	0.00689598085782647	0.067741200891027	0.0558367047363279	9.82328725784459	8.0969924202961	0.255194767465153	0.0000000279241264127605	0.0000000263385842243058	1.06019845922438	0.144527160965386	0.255047931115388
	PD	Splicing	0.00213573222806471	0.0540179110906166	0.0222310973737555	25.2924549158322	10.4091220245808	0.0150920198812614	0.000000112570974028514	0.0000000502486472711856	2.24027869687681	0.012536417684623	0.0470115663173364
	PD	Splicing_ExAC	0.000725092969054843	0.0325024909641455	0.0129780951401439	44.8252739321309	17.8985256981058	0.00772773596840667	0.000000219728623924042	0.00000008263314959149	2.65908566973793	0.00391765183636918	0.0206016043827259
	SCZ	GE	0.00439551896391006	0.0401838505035955	0.00885197079669886	9.14200367090434	2.01386249709739	0.0000395601709440366	0.00000104363123043629	0.000000301981391396434	3.45594549919216	0.000274183092590582	0.00822549277771747
	SCZ	H3K27Ac	0.0165455490697363	0.0487253927417276	0.0134713791333163	2.94492449518354	0.814199581805175	0.0192565426068288	0.000000263823399604308	0.000000140627334318789	1.87604636667751	0.0303244566712101	0.101081522237367
	SCZ	Protein	0.00409938967458946	0.0398993791694072	0.0104360386268857	9.73300474866493	2.54575423545966	0.000714318854992622	0.000000574878176495915	0.000000370698126131225	1.55079871186727	0.0604749647076579	0.161070053273715
	SCZ	DNAmeth	0.00689598085782647	0.0154503139302543	0.0139132380497853	2.24048097707801	2.01758652418455	0.538934816650822	0.0000000939078017573964	0.000000194180350817609	0.483611247801291	0.314330895368046	0.434822721475743
	SCZ	Splicing	0.00213573222806471	0.0258939117060736	0.00727581300326088	12.1241377387171	3.40670656538898	0.00133356709203703	0.00000141229763484107	0.000000496183074687127	2.84632367948384	0.00221136071924773	0.0165852053943579
	SCZ	Splicing_ExAC	0.000725092969054843	0.0179226854335903	0.00442076478524657	24.7177757866725	6.09682478511552	0.000114809141413838	0.00000253833786419171	0.000000878745655515215	2.88859222035466	0.00193485269698521	0.0165852053943579

## Sheet: Figure 1c
Figure 1c
Two-sided P-values are derived from LDSC analysis z-scores. P-values were corrected for multiple comparison using Benjamini-Hochbgerg FDR < 0.05
	Category	Prop._SNPs	Prop._h2	Prop._h2_std_error	Enrichment	Enrichment_std_error	Enrichment_p	Coefficient	Coefficient_std_error	Coefficient_z.score	sd(tc)	Coefficient_p.value	t*	fdr
	AATF	0.000621355679323434	0.0708406650895186	0.0307657148327976	114.009845643728	49.5138547157033	0.0151171809621133	1.21326529795789e-06	5.12678313411895e-07	2.36652354160167	0.027027670132332	0.00897801612698835	1.00483026080891	0.0695677160067542
	ABCF1	0.000190566968604595	0.009544813379714	0.0126286913962652	50.0863998079248	66.2690469850957	0.455018787411633	4.15675855963833e-07	7.23821272957877e-07	0.574279689605121	0.0155307954034958	0.282889275456436	0.197823015626992	0.315434059358504
	AKAP1	0.00206654444211268	0.0750845389399025	0.0411153839515445	36.333377308422	19.8957172726037	0.0639706435501483	3.41891229108283e-07	2.13691026927385e-07	1.59993254758639	0.0484693965942216	0.0548067739813219	0.507789705813583	0.111381508413654
	APOBEC3C	0.000757235296022133	0.0545784478171693	0.0328861826020506	72.0759427140782	43.429278554244	0.0925170436507676	7.10540666427502e-07	4.75957704584095e-07	1.4928651423941	0.030119140831305	0.0677362455917411	0.655782522368711	0.119852917828108
	AQR	0.00347482762999611	0.249605008884984	0.0793623853471856	71.8323426262336	22.8392293943151	0.000488655077212968	7.45395367871577e-07	2.2638777795364e-07	3.29256011348908	0.0631339985962704	0.000496398358174317	1.44204331491714	0.039033151132205
	BCCIP	0.00221953482535863	0.0454738923357328	0.0302889152356829	20.4880283094388	13.6465149767537	0.144247440986744	1.75610037688023e-07	1.51342350792968e-07	1.16034960979464	0.0496607717248168	0.122953246931102	0.267233635528741	0.168850068228391
	BUD13	0.0046469151384823	0.237785021879514	0.0830359245129195	51.170510928929	17.86904258812	0.00318072493841158	5.05936801405741e-07	1.95162446862825e-07	2.59238808253594	0.0730334654055458	0.00476560935324675	1.13226086992249	0.0509664711762659
	CDC40	0.00346174292616587	0.105794791073635	0.062717625077498	30.5611344718802	18.1173548744598	0.0983037854011849	2.96138859809765e-07	2.01992715726832e-07	1.46608682765696	0.0615882219627974	0.0713123169029229	0.558883625957249	0.120108195120907
	CPEB4	0.000303464477293761	0.0118624847007835	0.0152642396194078	39.0901920599435	50.2999222694248	0.448594352118024	3.73344324748294e-07	5.58845742897204e-07	0.668063288471661	0.0187624189140526	0.252046597277371	0.214647928709621	0.2861069482608
	CPSF6	0.00137104210775119	0.0560422678222037	0.0352067310236624	40.8756722389257	25.6788109020291	0.114415532843969	3.83763824445048e-07	2.8225591811612e-07	1.35963074576586	0.0398607656622835	0.0869734017921481	0.468746447943045	0.138913467043604
	CSTF2	0.0127136350498284	0.112051443730369	0.0553959548348649	8.81348593783027	4.35720819559097	0.0655233946616247	6.6990196817463e-08	4.98042914794226e-08	1.34506876470958	0.116421582496433	0.0893015145280311	0.23898633643175	0.138913467043604
	DDX21	0.000659435522521711	0.0575536334221827	0.0253928750496933	87.2771202893272	38.5069869342037	0.0197513023662778	8.90716071097093e-07	4.11353712954235e-07	2.16532887159375	0.0280405422784171	0.0151812544299628	0.765339302531192	0.070857700380971
	DDX24	0.000863254947569759	0.0593011790659024	0.0277130633893789	68.6948615039478	32.1029881929977	0.0305042834086077	6.34049172653578e-07	3.49478238401599e-07	1.81427368855215	0.0327061685439954	0.0348178001339287	0.635449336193658	0.0913967253515627
	DDX3X	0.00189560452925346	0.10196855199673	0.0514868239663748	53.7921018984313	27.1611631919089	0.0487470646447198	5.12756591770861e-07	3.0121641846058e-07	1.70228633084277	0.0469987261016339	0.0443508529781462	0.7384577597634	0.109572695593067
	DDX42	0.00134051113214729	0.0709999089178151	0.0402208983020104	52.9648036596939	30.0041509074101	0.075987160341271	5.31696363041972e-07	3.25450145297195e-07	1.63372599682338	0.0393539667566566	0.0511581985737303	0.641180821739426	0.111381508413654
	DDX51	0.000890263118296291	0.0426568415593327	0.0327822215595557	47.9148699779518	36.8230704898699	0.188658822110974	4.78579935386475e-07	3.99057149114051e-07	1.19927668618135	0.0320815801349061	0.115210188640944	0.470477173379144	0.161294264097321
	DDX52	0.00388515052190354	0.132244561051931	0.058819746827138	34.0384652554305	15.1396313979411	0.0214856988146045	3.39027477315894e-07	1.62917467482626e-07	2.08097684400876	0.0654379472874418	0.0187180128058719	0.679818353549235	0.070857700380971
	DDX55	0.00252501233401089	0.0962628261861192	0.0434139519270707	38.1237053338307	17.1935603411922	0.022176460608766	3.48135284811124e-07	1.81661229489631e-07	1.91639837399094	0.053765702789865	0.0276572038184706	0.573563742142616	0.0797988365981519
	DDX6	0.00273654837926652	0.182885949621245	0.0583721832412179	66.830884850011	21.3305869844931	0.000637163624954565	6.82296591622078e-07	2.13951003011198e-07	3.18903198404902	0.0560123293821767	0.000713750412327537	1.17107620191899	0.039033151132205
	DGCR8	0.00417351726400856	0.101305865636256	0.0559466830644272	24.2734986410369	13.4051639241793	0.0794248486167112	2.23448764977721e-07	1.51300150491623e-07	1.47685751964994	0.0682499757775746	0.0698569170714221	0.467313986981328	0.120108195120907
	DHX30	0.00255520780438837	0.103565829326438	0.0490104763132084	40.5312746574159	19.1806225032017	0.0332097740379629	4.02177673220695e-07	2.0961734683126e-07	1.91862782017007	0.0537167775657612	0.0275157260960614	0.661997316004755	0.0797988365981519
	DKC1	0.000795818397060035	0.0198499431394554	0.0206815329965735	24.9428050580213	25.98775433312	0.348488699554962	2.11263853794889e-07	2.8798690302948e-07	0.733588408266129	0.0296839058321041	0.231599813916527	0.19216512053431	0.267302732454051
	DROSHA	0.00815059621795023	0.203208636955655	0.0697104287966187	24.9317511899466	8.5528011611094	0.0028515920151566	2.44506556401094e-07	9.11576264643086e-08	2.68223917059564	0.0943321989470243	0.00365655774902879	0.70677110699098	0.0509664711762659
	EFTUD2	0.00438052398870757	0.208169879193631	0.0819025409875207	47.5216845588031	18.6969735124508	0.00763751869690453	4.89700401407135e-07	1.94025329374873e-07	2.52389934337384	0.0699805846660648	0.00580305775634371	1.05011375287331	0.056245021330716
	EIF3D	0.00585808900584601	0.0775624399907243	0.0581038516005044	13.2402290086958	9.91856756401624	0.215107804260606	9.66918022931155e-08	1.1624342873112e-07	0.831804458527895	0.0797986272249842	0.202759663441389	0.236435886729894	0.251486589419156
	EIF3G	0.000608941985946022	0.0403638376614102	0.0308817305474878	66.2851939806761	50.7137482062622	0.186483993889774	6.6595478714832e-07	5.5471618873609e-07	1.20053245366011	0.0267918015598748	0.114966308175692	0.546732615576633	0.161294264097321
	EIF3H	0.00180971519129082	0.0880352160017883	0.0354667899986939	48.6458954566189	19.5979954024679	0.0121363561806298	4.55809768356699e-07	2.18810846328394e-07	2.08312236804118	0.0455044627410971	0.0186200354949016	0.635573731070493	0.070857700380971
	EIF4G1	4.2776916368109e-05	0.00828196929607262	0.00804301990209888	193.608375713753	188.022433241474	0.298416734819853	2.02939672016063e-06	2.06905533542423e-06	0.98083250139104	0.00776610040554855	0.163337673900585	0.482945668163825	0.216637335910249
	EIF4G2	0.000737775992889973	0.0574502280573505	0.0320381725509117	77.8694734052132	43.4253389371124	0.0654373046586609	7.92048981428752e-07	4.63049782998971e-07	1.7105050266928	0.0293843768301463	0.0435862623523642	0.71317620462094	0.109572695593067
	EWSR1	0.00207526757799951	0.0465785292393177	0.0324761804588067	22.4445896679106	15.6491532962283	0.155170680008528	2.16486244887089e-07	1.71504018020787e-07	1.26228089222289	0.0478393175745847	0.103423864904422	0.317353726897634	0.153310670328907
	EXOSC5	0.00216400871038669	0.113788301920868	0.0441513529069247	52.5821829527366	20.4025763366892	0.00621235666684062	5.41115281616557e-07	2.07493182773158e-07	2.60787016895939	0.0497415854532899	0.00455537514564671	0.824779280682982	0.0509664711762659
	FAM120A	0.00481483550430378	0.0568995101238946	0.0445859585545777	11.8175397836612	9.26012083169283	0.232074425586259	8.44973541518275e-08	1.05460831740545e-07	0.801220251701672	0.0731665768739996	0.211502074546647	0.189445444632652	0.253802489455976
	FASTKD2	0.00370129365782728	0.0654634942119966	0.052141871929336	17.6866523610085	14.0874723136516	0.233526610359621	1.31702958113672e-07	1.60999079890852e-07	0.818035470780071	0.064461915982448	0.20666846674798	0.260151934111835	0.251486589419156
	FKBP4	0.00123382047014683	0.019475447539169	0.0258320755980017	15.7846688480143	20.9366566879277	0.476651345356994	1.20095515265572e-07	2.34988489623615e-07	0.511069778174798	0.0369118602392123	0.304651098568994	0.135837926083866	0.336719635260467
	FMR1	0.000982862560787256	0.0584932971103982	0.0311282762951802	59.5132009744537	31.6710367625021	0.0522030365528054	5.43794731255836e-07	3.4206739058515e-07	1.58972981997964	0.0349476899606401	0.0559478594854043	0.582346928740349	0.111895718970809
	FUBP1	8.89088850003833e-06	0.00386833538068266	0.00447788028165869	435.089854142921	503.648232866645	0.385623385909786	4.75092022228092e-06	5.56174974863262e-06	0.854213230907945	0.00370584538802536	0.196493426766812	0.539502365972017	0.250082543157761
	FUS	0.0733151053343821	0.436363932783762	0.0996145664872013	5.95189669023258	1.35871818001038	5.27568578440612e-05	4.51049347302936e-08	1.50321021693943e-08	3.00057398639349	0.266705220335279	0.00134735640000424	0.368624243950534	0.0424417266001336
	FXR1	0.00198350689857459	0.108862108956601	0.0471285224005261	54.8836553252386	23.760200901945	0.0196610806757976	5.33175523418471e-07	2.58779491366803e-07	2.06034690230815	0.0486529232197374	0.0196826945502697	0.794890785930356	0.070857700380971
	FXR2	0.00154131101015759	0.108420468961534	0.04206939391056	70.3430185387758	27.2945522566913	0.0105058159621497	6.75544713224082e-07	3.18160451062006e-07	2.12328311381613	0.0436636134617691	0.016865067422555	0.903861926576025	0.070857700380971
	G3BP1	0.00097665571409855	0.0549630044054007	0.0321120449588152	56.2767448262271	32.8795956397536	0.0910406845491406	4.79794442014788e-07	3.7878126364726e-07	1.26667944817249	0.0346764623574476	0.10263496577075	0.50982170074991	0.153310670328907
	GEMIN5	0.00136735155026061	0.0803220090283715	0.0361986141591207	58.7427637121283	26.4735240562103	0.0212018780567575	5.87963817142066e-07	2.80160278083618e-07	2.09866945151511	0.0401048304343861	0.0179230246888132	0.722562810085305	0.070857700380971
	GNL3	0.000369894512124236	0.0527635380538967	0.034705837228378	142.644825279741	93.8263101798097	0.124026077133487	1.49859848078331e-06	1.02310054117403e-06	1.46476169298438	0.0212663518953101	0.0714929732862542	0.976577251577301	0.120108195120907
	GPKOW	0.00142774249101559	0.102734275623976	0.0377390816653792	71.9557457107678	26.4326949032205	0.00367246705224241	7.37260897814255e-07	2.67949886181157e-07	2.7514880051705	0.0411879189156107	0.00296625961935859	0.930506410836488	0.0509664711762659
	GRSF1	0.00125948661996769	0.07004128616167	0.031885068791696	55.6109807371091	25.3159249857802	0.025448327848748	5.55787806832242e-07	2.75249926832116e-07	2.01921146075812	0.0374901977721314	0.0217326228170951	0.638491420463846	0.0740083912149726
	HLTF	0.00675522998128384	0.0920597126319969	0.0506887089897114	13.627916871381	7.50362447024756	0.0902066203536179	1.04121277760497e-07	8.55117903944402e-08	1.21762481267456	0.0862510050332172	0.111683290440262	0.275189572229584	0.160172029391814
	HNRNPA1	0.0106957388655461	0.21542646684878	0.104120236449586	20.14133568114	9.73473995190603	0.0422839083681428	1.99955586836972e-07	1.07900678256996e-07	1.85314485568589	0.107275789427265	0.0319307995363612	0.657299923652501	0.0873195576095121
	HNRNPC	0.0125297781857521	0.161958172625895	0.068765490531162	12.9258611146094	5.48816503466571	0.0222727763729587	1.26485223879293e-07	6.01684505938532e-08	2.10218515901446	0.115915803638331	0.0177685296699302	0.449273459793464	0.070857700380971
	HNRNPH	0.00191892214248941	0.0708141877544973	0.0348996060154461	36.9031062733116	18.1870880754813	0.0456051154814337	3.75348402760852e-07	2.00142088477574e-07	1.87540964329904	0.0461967188636861	0.0303681947477538	0.531341848855416	0.0850309452937107
	HNRNPL	0.0110270502766324	0.188725202869421	0.0738507904534981	17.1147494692529	6.69723893523876	0.0142896632306782	1.71454053675312e-07	7.47774249792696e-08	2.29285848934814	0.109004957185851	0.0109280766755911	0.572693594935624	0.070857700380971
	HNRNPM	0.00551838996409926	0.0889170922729604	0.0484553605983408	16.1128685814928	8.78070613232748	0.0688813635453128	1.51573249819042e-07	9.37979038966904e-08	1.61595561864566	0.0774003541302393	0.0530519545478387	0.35949580727995	0.111381508413654
	HNRNPU	0.0195728716513014	0.17968495931449	0.0847224217570692	9.1803064218501	4.32856370114889	0.0546463884890508	7.8031848621086e-08	5.05120431204488e-08	1.54481671697608	0.144250997503074	0.0611953012858947	0.344920526578462	0.116827393363981
	IGF2BP1	0.0029552977868901	0.055438564087417	0.0401248401330451	18.7590449711519	13.5772578692549	0.184907430112812	1.3324497907232e-07	1.53583667726617e-07	0.867572581412101	0.0580403387191652	0.192814180928964	0.236978589897513	0.247903946908668
	IGF2BP2	0.00158392017391249	0.0519079064048899	0.0340934144854962	32.7717944753937	21.5247049990411	0.12139593724364	2.6834603035841e-07	2.32906683676809e-07	1.15216114077163	0.0435746047700891	0.124627431311431	0.358308368540096	0.168850068228391
	IGF2BP3	0.00249750090544473	0.0365431294184244	0.0374654404479093	14.6318783463733	15.0011719179889	0.360349237560617	8.26172181863077e-08	1.7274364442395e-07	0.47826487892977	0.0532943180573609	0.316230845150931	0.134921076254151	0.346479012947976
	ILF3	0.00913127799476578	0.133670140253625	0.0609958761308368	14.6387110687296	6.6798838197458	0.0333677300742684	1.41017084127002e-07	7.37104758584772e-08	1.91312133702342	0.0997890107172073	0.0278662603993546	0.431203986439472	0.0797988365981519
	KHDRBS1	0.00544944364007066	0.145771618333947	0.0539351045324039	26.7498166715706	9.8973598214339	0.00647358617146186	2.73193906835438e-07	1.05196439656733e-07	2.59698814643251	0.0777524931262702	0.00470225847385117	0.650899071611552	0.0509664711762659
	KHSRP	0.0118092807120226	0.188629433772696	0.0625630353258588	15.9729824679888	5.29778543261874	0.00164907336398938	1.52881246587807e-07	5.33710298566195e-08	2.86449871772234	0.112601022551682	0.00208834922862473	0.527502921724222	0.0438553338011193
	LARP4	0.00415976154972548	0.1157596837861	0.0461526208345789	27.8284421840812	11.0950159721594	0.0120990775742887	2.58623063966022e-07	1.23206023993299e-07	2.09911054332933	0.0683367939348344	0.0179035786199805	0.541564479778824	0.070857700380971
	LARP7	0.000444712177615125	0.0240052849541251	0.0220112721768098	53.9793739916437	49.4955462988455	0.278400905794744	5.00470735717774e-07	5.48207035115228e-07	0.912922862459398	0.0230285317076528	0.180641556187121	0.35316142124633	0.234647794634816
	LIN28B	0.00176073142823401	0.0794585795795574	0.0440287823564993	45.1281656619565	25.0059615285334	0.0668128999791842	4.18147956955737e-07	2.73979958480119e-07	1.52619906680539	0.0452039247982401	0.0634801479062573	0.579207854585074	0.117624979943947
	LSM11	0.00485442512102093	0.0684424938176515	0.0512803084113618	14.0989905316033	10.5636212595606	0.208007117843011	9.55271875276765e-08	1.17069220635143e-07	0.815988925264958	0.0735269948221592	0.207253234918549	0.21522966379195	0.251486589419156
	MATR3	0.00527716170630577	0.10193613881009	0.0705394971425772	19.3164705732411	13.3669387197835	0.16069189142766	1.9762587162536e-07	1.46772379599121e-07	1.34647862332909	0.0755537787359067	0.0890741049216812	0.457539199553642	0.138913467043604
	METAP2	0.0014381431530345	0.0809234730481285	0.0366400896003558	56.2694144024389	25.4773591370544	0.0244230339895911	5.36955709371622e-07	2.70815030651409e-07	1.98273968797096	0.0413861458894716	0.0236982569888105	0.680960261283473	0.0765635995023109
	NCBP2	0.00381754621878061	0.108881975250606	0.0533464756806586	28.5214556709113	13.9740222183082	0.0423886290061355	2.5581216707093e-07	1.57189531929887e-07	1.6274122324191	0.0651547489380291	0.0518247876365778	0.510734966634261	0.111381508413654
	NIP7	0.000162216776972397	0.00523707635418726	0.0132355116168874	32.2844310676842	81.5915089913269	0.701993854033464	1.86792683645547e-07	9.14166853952831e-07	0.20433106148824	0.0142507653378086	0.419047399209984	0.0815692314026029	0.433857009166315
	NOL12	0.000689798745512408	-7.55844647115783e-05	0.0218427716944496	-0.109574662469749	31.6654268169537	0.971989279213538	-1.32566970521675e-07	3.47037791959264e-07	-0.381995775656722	0.0287437225594571	0.351232249005599	-0.116763381485689	0.381510891161254
	NOLC1	0.00258724855351115	0.109488773834899	0.0492152428431622	42.3186143775448	19.022232238326	0.0222172909112443	4.08287132083843e-07	2.03513215753225e-07	2.00619468653535	0.0546134503492866	0.0224177402812593	0.683272005289789	0.0743325072483861
	NONO	0.00385696808288455	0.117355950554414	0.0503348178867245	30.4269955137005	13.0503589360999	0.0179993919429495	3.0875419707248e-07	1.40970763356861e-07	2.19020022109749	0.0654182624403707	0.0142548596110789	0.61892809116713	0.070857700380971
	NSUN2	0.000281656637576686	0.00659094772244889	0.0167687643016954	23.4006476082226	59.5361943037107	0.705182755350591	2.03540859254215e-07	6.58733158171505e-07	0.308988331207129	0.0182640375334488	0.378665201574497	0.113913898289062	0.401692357658973
	PABPC4	0.000702547944116236	0.00567301456442399	0.0234786206963398	8.07491447656331	33.419243331321	0.831578424354782	-3.92362876786933e-08	3.78907560371443e-07	-0.103551081536167	0.0295007868633172	0.458762805075203	-0.0354690723121072	0.463829441220553
	PABPN1	0.00151631587078956	0.0392983598447973	0.0343612547950497	25.9170009374988	22.6610137485124	0.270739612358704	1.89156659184704e-07	2.54514744038268e-07	0.74320511332052	0.0417454394130192	0.228678754038679	0.241968588778203	0.267302732454051
	PCBP1	0.000829872177541314	0.080845455632537	0.0299292929089149	97.4191662528802	36.0649431549654	0.0060949481404078	9.96409880322053e-07	3.85299823566105e-07	2.58606368178391	0.0316119638247695	0.00485394963583484	0.965201129168771	0.0509664711762659
	PCBP2	0.00264747174165292	0.0157343677036559	0.0413607238228794	5.94316738347215	15.6227253239939	0.751596968772165	2.72803328039424e-08	1.7578081054007e-07	0.155195170167472	0.0540181958855527	0.438333727902755	0.0451562698074636	0.449024794436969
	PPIG	0.00199004925048971	0.080450102861241	0.0441507003962882	40.4261868601713	22.1857325317067	0.0726900091506248	3.25913388901994e-07	2.46670231992049e-07	1.32125139815208	0.0486101945716969	0.0932087767865702	0.485464951642212	0.143223242379364
	PPIL4	0.00311717905863608	0.106594982302182	0.0476561959759015	34.1959766497413	15.2882446210047	0.0252552466642598	3.35248736934582e-07	1.65839283712097e-07	2.02152788790735	0.0594497792916706	0.021612574224264	0.610725025960864	0.0740083912149726
	PRPF4	0.00279475853604978	0.0802839143629089	0.0410990664039798	28.7266013601251	14.7057664817336	0.0524421164977511	2.50619862869224e-07	1.60269405599711e-07	1.56374113906164	0.0562857522876362	0.0589391861639338	0.432257246598973	0.11425134548701
	PRPF8	0.00440317059149068	0.148531110442681	0.0711822784244163	33.732763097965	16.1661414077345	0.0340583071504455	3.27419811425025e-07	1.77533133595849e-07	1.84427438863547	0.0709919705178367	0.032571581013072	0.712266477193465	0.0873195576095121
	PTBP1	0.00448620813502878	0.186951142426244	0.0837945572378498	41.6724183986272	18.6782589473666	0.0240377632533453	4.25148050265647e-07	2.03711237654812e-07	2.08701324070329	0.0705135379963226	0.0184434688405512	0.918630831414856	0.070857700380971
	Ptbp2	0.000256325992982237	0.0105953193262061	0.00889105836319455	41.3353292927275	34.6865265584309	0.246247878412699	4.37261776428181e-07	3.85571617341247e-07	1.13406111021182	0.0159811138897981	0.128384457575599	0.214129686448045	0.172089804835378
	PUM1	0.000858222369173511	0.0506998291518322	0.0289319735461463	59.075399305494	33.711511824154	0.0699423681469298	5.25417648461459e-07	3.61179476641845e-07	1.45472730994202	0.0327641548494042	0.0728723844374937	0.527511517028278	0.120814742620055
	PUM2	0.00107781053986314	0.0355414767161178	0.0368228839274423	32.9756254940974	34.16452388016	0.340596561804395	3.05815160324223e-07	3.75297804621253e-07	0.814859976686644	0.0356413590902226	0.207576232536446	0.333996247276151	0.251486589419156
	PUS1	0.000689127735059575	0.0381629926401349	0.0292571500966165	55.3786920748962	42.4553368093466	0.185866426654953	5.56395170955446e-07	4.57312375332946e-07	1.21666327212414	0.0279644452318517	0.111866179257775	0.476779835879741	0.160172029391814
	QKI	0.00496715487709689	0.0982867450201627	0.0579969328315764	19.7873324774619	11.6760870692789	0.0995086859331675	1.91345437752437e-07	1.2866572016743e-07	1.48715164772282	0.0733933007224323	0.0684873816160616	0.43033121649066	0.119852917828108
	RBM15	0.00409467353580067	0.173720435288969	0.06811101564379	42.4259550291595	16.6340527634938	0.00954839766912617	4.14332719001559e-07	1.86138427782614e-07	2.22593864113566	0.0684557339336659	0.0130091458231048	0.869135283057555	0.070857700380971
	RBM22	0.00344731620142996	0.0681960006075245	0.0411028704153466	19.7823456343333	11.9231506521789	0.108927480492797	1.73695018049914e-07	1.33063951106895e-07	1.30534992088412	0.0619972767446595	0.0958868613026274	0.329980514377631	0.145563187037724
	RBM5	0.00334850991225029	0.0844667402130537	0.0444866628176065	25.2251725174945	13.2855102667772	0.0604545148532711	2.4351615584359e-07	1.45018476168255e-07	1.67920779667451	0.0605399978266132	0.0465557765002061	0.451750352481645	0.11067977054766
	SAFB	0.00921582531182275	0.133538086480525	0.0596428096837372	14.4900843887755	6.47178170871175	0.0302183066959676	1.3774747704345e-07	7.0885767376247e-08	1.94323179591631	0.0992631771614213	0.0259940789934842	0.418986610597331	0.0797988365981519
	SAFB2	0.00624761057371561	0.116587215606397	0.0477956117080217	18.6610887843894	7.65022261616355	0.0159726871787393	1.82217804672626e-07	8.20914769252609e-08	2.21969212270993	0.0827722894119807	0.0132198369691789	0.462172496414249	0.070857700380971
	SBDS	0.000102329094057045	-0.00240028783314577	0.0117331779683242	-23.4565531461433	114.661212204062	0.830191101654376	-3.92559393449173e-07	1.27819654429979e-06	-0.30711974242132	0.0116228000839693	0.379376115566808	-0.139812004249778	0.401692357658973
	SERBP1	3.7241080132236e-05	0.00185061593942623	0.00634526099583585	49.6928642470906	170.383376994035	0.774149079811609	3.8271423338276e-07	1.8976387991291e-06	0.201679178123046	0.00703913490958817	0.420083770780083	0.0825509779859797	0.433857009166315
	SF3A3	0.000882882003315127	0.0698420337298758	0.0313581112729012	79.1068721161225	35.5178961120001	0.0181158730512385	8.0774391870981e-07	3.68490769939261e-07	2.19203297505376	0.0321089898563303	0.0141885628506065	0.794746565292442	0.070857700380971
	SF3B1	0.000710432316937025	0.0811185453215196	0.0492107625313233	114.18194722793	69.2687555986921	0.0951885828987384	1.22166661341518e-06	7.46099248457429e-07	1.63740496447489	0.0285821179929898	0.0507729407997558	1.06997944032634	0.111381508413654
	SF3B4	0.00244851714238791	0.159690859596056	0.0519908215190589	65.2194166140564	21.2335950682195	0.00095040558672323	6.72793478820034e-07	2.16198535601718e-07	3.11192431043778	0.0532016152746585	0.000929360741242976	1.09681886428785	0.039033151132205
	SFPQ	0.00894138203661402	0.0879286124518159	0.0487403360253002	9.83389503901717	5.45109646648735	0.099322870002557	8.41611021763628e-08	6.0435675486671e-08	1.3925732028084	0.0959888137717709	0.0818744455364863	0.247548534024966	0.133976365423341
	SLBP	0.000128498501717535	-0.000236036596054876	0.0123916115029512	-1.83688208733928	96.4338987406281	0.976516199508935	-9.92509711853089e-08	1.07137695620995e-06	-0.0926387025687148	0.0127530790890797	0.463095297867103	-0.0387862808465854	0.463829441220553
	SLTM	0.00447530421517024	0.0878030857289731	0.0458186243623279	19.6194675283394	10.2381027432757	0.0606448387829274	1.78521504922921e-07	1.13862953668649e-07	1.56786293672333	0.0699628576674437	0.0584565615491789	0.382724618753652	0.11425134548701
	SMNDC1	0.00219772698564155	0.118044954023971	0.0470173795737063	53.712292197892	21.3936398291898	0.00862018138659559	5.31561069307824e-07	2.26193966357346e-07	2.3500232029534	0.0505763252587081	0.0093861204136097	0.823813221208162	0.0695677160067542
	SND1	0.0037910413058937	0.0871057982099272	0.0544019696140181	22.9767473317975	14.350138978819	0.113277126488082	1.92562742027354e-07	1.58164944203391e-07	1.21748054220997	0.065950444538244	0.111710717605938	0.389151141294548	0.160172029391814
	SRSF1	0.00485727691544547	0.102546436283604	0.0584480750307918	21.1119188937984	12.033095095924	0.0952893999894912	1.61645474603055e-07	1.39685122304917e-07	1.15721325174632	0.0741218543487644	0.123592622453444	0.367145446425553	0.168850068228391
	SRSF7	0.00219051362327359	0.0877785845767851	0.0459875032509332	40.0721473010541	20.9939361994049	0.0620341844377118	3.6075436408765e-07	2.35366030201813e-07	1.53273759929725	0.0502016458371011	0.0626702605341258	0.554955127921026	0.117624979943947
	SRSF9	0.0021500852434904	0.0678169423337624	0.0382899209965072	31.5415133139884	17.8085595035982	0.0878266174954503	2.74452699594208e-07	2.03120925449137e-07	1.35117885558735	0.0490028216125538	0.0883190730670418	0.412113569293998	0.138913467043604
	SSB	0.00195767299614052	0.000453223200514434	0.0333106465218177	0.2315111877254	17.0154293324209	0.964004176586856	-6.06420871496491e-08	1.93921988474827e-07	-0.312713826970276	0.0463125766208591	0.377249044834209	-0.0860600122888438	0.401692357658973
	STAU2	0.00553986229858992	0.0127320203530602	0.0390176219093844	2.29825574478646	7.04306710282594	0.853564274925848	-7.4146253008687e-09	8.16672138335587e-08	-0.0907907219166313	0.0771060425377337	0.463829441220553	-0.0175188640353144	0.463829441220553
	SUGP2	0.00697582466765272	0.048888086035418	0.0576552340453032	7.00821599804748	8.26500618810758	0.465160115213353	5.49859606924233e-08	9.4550572776655e-08	0.581550794222154	0.0864875202785955	0.280434647491324	0.145724838413428	0.315434059358504
	SUPV3L1	0.00156748041781808	0.0690777814929952	0.0370128160524747	44.0693106642767	23.6129368072082	0.0614827126275337	4.35639917210667e-07	2.5778434782193e-07	1.68993936556456	0.0416500809872524	0.0455197777145617	0.555996217144744	0.110297922923746
	TAF15	0.00881674184500028	0.0853822524546423	0.066516181626856	9.68410484912408	7.54430409738893	0.242859377932195	7.83957206794234e-08	8.55562891828076e-08	0.916305761133652	0.097552844280732	0.179753273586722	0.234347655436159	0.234647794634816
	TDP43	0.00583644891874214	0.170540254440757	0.058494288930515	29.2198658490977	10.022239506402	0.0039563685094947	3.12273254208339e-07	1.09097495766673e-07	2.87067087639493	0.0778455717059837	0.00204800874305302	0.721044309554765	0.0438553338011193
	TBRG4	0.00307775719453214	0.0503079991806581	0.0484809690269819	16.3456686154561	15.7520447399528	0.324290897187116	1.35107879971415e-07	1.7473385320694e-07	0.773220972878131	0.0586508350672159	0.219695808023593	0.242819297893671	0.261147847273328
	TIA1	0.00806000980681777	0.186132601211915	0.0686257769665357	23.0933467418948	8.51435402826517	0.00665138082369887	2.27804196091846e-07	9.15965765764932e-08	2.48703832180458	0.0941126461587369	0.00644057613755757	0.65695863257882	0.0563117477059648
	TIAL1	0.00173657505193202	0.107191762076138	0.0502542642389781	61.7259599329628	28.9387229092506	0.0321466677366903	6.48355661542746e-07	3.14606100891611e-07	2.06084897815164	0.0438094464265251	0.0196587250846094	0.870380981389575	0.070857700380971
	TRA2A	0.00148796567915736	0.122724475944664	0.0487269427438258	82.4780286694267	32.7473566268142	0.0089635607193293	8.29904279096562e-07	3.56764838774771e-07	2.32619414499109	0.0420895645946303	0.0100040979412028	1.07036218317837	0.0700286855884194
	TROVE2	0.00453435313501955	0.094612612666306	0.0516340833827861	20.8657353869502	11.387309687904	0.075219417746765	1.90404797432128e-07	1.2708304041372e-07	1.49827071190824	0.0712637969097458	0.067031465129887	0.415791076086362	0.119852917828108
	U2AF1	0.00482859121858686	0.134695639197679	0.0572922305789002	27.8954322493051	11.865206223787	0.0213263873576088	2.55594448021617e-07	1.33181632831203e-07	1.91914187105336	0.0732988151919	0.0274831908425058	0.574085648805042	0.0797988365981519
	U2AF2	0.00540381492927801	0.115424788688002	0.0569538214235368	21.3598707947282	10.5395581027321	0.0464547338753559	1.91917697786144e-07	1.15759870405653e-07	1.65789489149923	0.0775027378451962	0.0486693417302164	0.45578537908393	0.111381508413654
	UCHL5	0.00628166435419689	0.171037505987921	0.0814615724488962	27.2280555508586	12.9681510911149	0.0395309175191757	2.40994253157934e-07	1.49484244002553e-07	1.61217160220457	0.083934184009993	0.0534623015015004	0.619831835824392	0.111381508413654
	UTP18	0.00101389679423079	0.0790787101797188	0.0347836895726469	77.9948320476874	34.3069331815338	0.0199088048801564	7.85537564525812e-07	3.65742937707803e-07	2.14778600907227	0.0341952592427434	0.0158653794881323	0.823116254838754	0.070857700380971
	UTP3	0.000560796985955248	0.00888839540126108	0.0245612080922904	15.8495776972139	43.7969687915734	0.734818405621632	1.11457700879329e-07	4.89444736196158e-07	0.227722749141303	0.0255652653805279	0.409930892896789	0.0873149692301244	0.430427437541629
	WDR3	0.00038113393720919	0.0155405161762411	0.017070746171772	40.7744224773967	44.7893627546542	0.369422645501365	4.03379989240244e-07	4.925121295468e-07	0.819025492045093	0.0207723444742367	0.206385934752775	0.256760484070802	0.251486589419156
	WDR43	0.0011764490764296	0.097373224045028	0.0426424456903693	82.7687538678219	36.2467416097471	0.0212925490426467	8.33038440631677e-07	3.98396693605174e-07	2.09097729474946	0.0369819911737074	0.0182650496857068	0.944025341619	0.070857700380971
	XPO5	0.00251645695073726	0.058342501629517	0.0330763926059625	23.1843829525572	13.1440327625203	0.0867923404049229	2.199085139104e-07	1.45772271712404e-07	1.50857574850902	0.0522839776596969	0.0657036177698901	0.35232136819699	0.119852917828108
	YBX3	0.00310409435480584	0.0588187292332805	0.0394067694775063	18.9487568708135	12.6950939543754	0.150037478699768	1.01414612728479e-07	1.37432917747103e-07	0.737920829965184	0.0599282652150005	0.230281280134783	0.186234682264136	0.267302732454051
	YWHAG	0.00087097156777734	0.0529262869390043	0.0299322353280997	60.7669514104445	34.3664896025076	0.0706354569426004	6.10881699209665e-07	3.66622447746275e-07	1.66624194171665	0.0320093366712942	0.0478326176518815	0.599186622655507	0.111381508413654
	ZC3H11A	0.00623033205455516	0.110885714502514	0.054919681245546	17.7977214587531	8.81488831809418	0.0487124281609873	1.57281079382655e-07	9.78581263156528e-08	1.60723575347566	0.0828816699699329	0.0540013308586462	0.399450798540203	0.111381508413654
	ZNF622	0.00228546160234948	0.136651153618123	0.0500949135559489	59.791489595644	21.9189477978763	0.00397539625787818	5.72098258813992e-07	2.31360563921648e-07	2.47275615652345	0.0520557797219844	0.00670377948880534	0.91257360176918	0.0563117477059648
	ZRANB2	0.00102681374544782	0.0257003629177437	0.0276470310411605	25.0292353717324	26.9250690923531	0.367079388917848	2.17614655492282e-07	2.98991988132777e-07	0.727827714887275	0.0348123415930588	0.233359528332901	0.232139848192243	0.267302732454051

## Sheet: Figure 1d - Figure S1
Figure 1d					Figure S1
	disease	averaged_t*	sd			disease	lambda_GC
	ALS	0.506239904554288	0.172925389631998			ALS	5.40
	FTD	0.00896184997251183	0.0506838571024942			FTD	0.63
	PD	0.104415574616341	0.115211949292642			PD	0.61
	AD	0.194858163280391	0.265514644294229			AD	1.49
	SCZ	0.123635022843999	0.0864407071542964			SCZ	1.45
	BIP	0.2797338728206	0.107593738584126			BIP	3.35
	ASD	0.157887234570655	0.0724905641903942			ASD	1.57
	DEP	0.134508769462494	0.0700383122006807			DEP	1.87
	LUPUS	-0.212968458920711	0.149252932625067			LUPUS	1.12
	PAR	-0.21521223947017	0.0985266534182876			PAR	1.43
	MS	-0.354232974079641	0.325283667152387			MS	1.07

## Sheet: Figure 2, discovery TWAS
Figure 2
Full results of discovery TWAS
		PANEL	ID	CHR	P0	P1	HSQ	BEST.GWAS.ID	BEST.GWAS.Z	EQTL.ID	EQTL.R2	EQTL.Z	EQTL.GWAS.Z	NSNP	NWGT	MODEL	MODELCV.R2	MODELCV.PV	TWAS.Z	TWAS.P	FDR	Bonferoni_P_(Tissue)
		Brain_Amygdala	A4GALT	22	43088127	43117304	0.362	rs9611938	-2.48	rs5759143	-0.005514	3.43	-0.387	475	475	blup	0.0756	0.00572	-0.0359	0.9714	0.99626253968254	12.951413015873
		Brain_Amygdala	A4GNT	3	1.38e+08	1.38e+08	0.353	rs16847595	2.83	rs4678403	0.058415	-4.08	-0.593	362	9	lasso	0.11778	0.000667	0.3080	0.758071	0.956360258765778	12.4326833639551
		Brain_Amygdala	AACS	12	1.26e+08	1.26e+08	0.504	rs4499095	-3.20	rs11058046	0.008207	3.15	2.416	543	543	blup	0.01377	0.142	-0.1148	0.90860	0.986456973451328	12.8239406548673
		Brain_Amygdala	AARS	16	70286198	70323446	0.191	rs2270844	-2.86	rs8048678	0.121614	-3.81	2.278	202	1	lasso	0.07812	0.00505	-2.27800	0.02273	0.486800833333333	6.32841083333333
		Brain_Amygdala	AATF	17	35306175	35414171	0.455	rs9906189	-4.69	rs17572725	6.72e-02	3.24	-0.802	424	424	blup	0.07729	0.00527	-2.60975	9.06e-03	0.304497407407407	3.9584662962963
		Brain_Amygdala	ABCA6	17	67074843	67138029	0.288	rs9895649	-2.45	rs3744489	1.87e-01	-4.65	0.180	467	4	lasso	0.15759	8.33e-05	-0.22202	8.24e-01	0.974734109589041	12.6715434246575
		Brain_Amygdala	ABCB4	7	8.7e+07	87100000	0.408	rs11970980	-2.28	rs6946119	2.60e-02	3.75	-0.503	439	8	enet	0.12403	0.000483	0.6263	0.531132	0.90927900656045	11.8206270852858
		Brain_Amygdala	ABCC5	3	1.84e+08	1.84e+08	0.444	rs6770142	2.57	rs562	0.137371	4.86	-0.351	483	8	lasso	0.18542	1.87e-05	-0.0744	0.940691	0.986749422632794	12.8277424942263
		Brain_Amygdala	ABCC8	11	17400000	17500000	0.253	rs3802970	-2.47	rs4756887	2.95e-02	3.76	0.701	510	510	blup	0.08495	0.00357	0.4857	0.627152	0.921687666666667	11.9819396666667
		Brain_Amygdala	ABHD11	7	73200000	73200000	0.318	rs4717829	2.71	rs11764572	5.60e-02	-3.46	0.709	283	283	blup	0.07436	0.00611	-0.1503	0.880556	0.985110843113033	12.8064409604694
		Brain_Amygdala	ABL2	1	1.79e+08	1.79e+08	0.446	rs16853647	2.47	rs2816177	2.04e-01	5.05	-0.894	446	10	lasso	0.14672	0.000148	-0.65354	0.51341	0.908880872463768	11.815451342029
		Brain_Amygdala	ABO	9	1.36e+08	1.36e+08	0.336	rs28627930	-2.92	rs8176693	0.026318	3.86	-1.240	595	595	blup	0.10727	0.00114	0.08123	0.93526	0.986749422632794	12.8277424942263
		Brain_Amygdala	AC000078.5	22	19874812	19875493	0.488	rs175207	3.62	rs3788305	-0.003857	3.25	1.401	548	548	blup	0.0614	0.0118	1.5351	0.1247	0.759500338983051	9.87350440677966
		Brain_Amygdala	AC003005.2	19	57989017	57994364	0.32	rs862701	-2.65	rs10407309	0.03302	3.54	1.275	488	37	enet	0.07118	0.00718	1.59661	0.11035	0.737991263940521	9.59388643122677
		Brain_Amygdala	AC004980.7	7	76200000	76300000	0.435	rs11505688	-3.67	rs35613536	2.21e-01	5.39	1.669	178	11	enet	0.28305	6.83e-08	1.1859	0.235665	0.818579332061069	10.6415313167939
		Brain_Amygdala	AC005014.5	7	16600000	16600000	0.759	rs17169500	-3.04	rs17617508	-8.65e-03	3.20	0.533	639	639	blup	0.02466	0.0784	2.1501	0.031550	0.529120559633028	6.87856727522936
		Brain_Amygdala	AC005154.6	7	30600000	30600000	0.678	rs255151	-3.06	rs38487	3.36e-01	5.67	1.163	468	28	enet	0.36943	2.59e-10	-0.0771	0.938581	0.986749422632794	12.8277424942263
		Brain_Amygdala	AC005363.9	16	2013841	2014096	0.333	rs2238373	2.21	rs338791	0.164437	4.29	0.322	448	19	enet	0.07201	0.00688	1.36244	0.17306	0.759500338983051	9.87350440677966
		Brain_Amygdala	AC005517.3	17	15410180	15410668	0.342	rs16950956	3.31	rs17775172	-7.89e-03	-3.49	-0.322	398	398	blup	0.08397	0.00375	-2.36331	1.81e-02	0.447173054054054	5.8132497027027
		Brain_Amygdala	AC005532.5	7	7290000	7320000	0.51	rs17248858	-2.52	rs11983597	-6.73e-03	-3.38	2.055	519	519	blup	0.0846	0.00363	0.3882	0.697848	0.937091044776119	12.1821835820896
		Brain_Amygdala	AC005775.2	19	490046	501624	0.72	rs10414938	-3.53	rs10415416	0.48966	-6.53	-0.034	381	9	lasso	0.51181	4.2e-15	0.33115	0.74053	0.950223587731812	12.3529066405136
		Brain_Amygdala	AC006050.2	17	28900490	28903481	0.722	rs35958868	-2.28	rs8082537	5.00e-01	6.81	-0.108	297	297	blup	0.56139	4.25e-17	-0.07491	9.40e-01	0.986749422632794	12.8277424942263
		Brain_Amygdala	AC006272.1	19	52343177	52346577	0.395	rs12459754	3.14	rs3752123	0.10503	4.22	0.333	611	8	lasso	0.05808	0.0139	0.30244	0.76232	0.958227997208653	12.4569639637125
		Brain_Amygdala	AC007228.11	19	57056935	57078780	0.659	rs8110561	3.22	rs3813141	0.35319	5.76	0.236	496	8	lasso	0.25298	4.12e-07	-0.24262	0.80830	0.968753115845539	12.593790505992
		Brain_Amygdala	AC007255.8	7	29600000	29600000	0.526	rs767430	-3.13	rs17150665	4.90e-02	-3.88	-0.349	630	28	enet	0.1282	0.000389	0.3939	0.693677	0.936056758052434	12.1687378546816
		Brain_Amygdala	AC007277.3	2	1.71e+08	1.72e+08	0.437	rs7596971	3.52	rs3764916	0.22458	4.78	0.675	469	5	lasso	0.18899	1.54e-05	0.6427	0.5204	0.908880872463768	11.815451342029
		Brain_Amygdala	AC007326.9	22	18984651	18985108	0.324	rs431289	3.30	rs2073776	0.053774	3.89	-0.313	428	428	blup	0.0567	0.015	0.7783	0.4364	0.897444	11.666772
		Brain_Amygdala	AC007966.1	2	1.87e+08	1.87e+08	0.658	rs17403192	2.71	rs2370400	0.40954	6.31	-0.595	294	16	enet	0.44995	7.11e-13	-0.4756	0.6343	0.921687666666667	11.9819396666667
		Brain_Amygdala	AC008073.7	2	24400000	24400000	0.271	rs14388	3.08	rs7564420	0.25618	5.18	1.560	281	36	enet	0.29097	4.21e-08	1.0894	0.2760	0.826369918699187	10.7428089430894
		Brain_Amygdala	AC011330.5	15	4.4e+07	4.4e+07	0.376	rs17725343	-2.40	rs11070410	0.22753	-5.34	-0.333	263	6	lasso	0.29259	3.81e-08	0.5369	0.591359	0.920816685518423	11.9706169117395
		Brain_Amygdala	AC012309.5	19	37742814	37756437	0.801	rs826969	2.73	rs12462708	0.67995	7.67	-1.066	280	9	lasso	0.65645	1.22e-21	-1.04584	0.29564	0.835956043956044	10.8674285714286
		Brain_Amygdala	AC012442.5	2	1.13e+08	1.13e+08	0.212	rs11692391	-3.51	rs17587043	0.20377	4.40	0.030	448	5	lasso	0.10802	0.0011	0.2158	0.8291	0.974734109589041	12.6715434246575
		Brain_Amygdala	AC016683.6	2	1.14e+08	1.14e+08	0.512	rs11692391	-3.51	rs11123172	0.31774	-5.51	-1.530	455	9	lasso	0.22806	1.74e-06	1.1917	0.2334	0.818579332061069	10.6415313167939
		Brain_Amygdala	AC018641.7	7	32500000	32500000	0.315	rs215714	-2.74	rs10241303	3.44e-02	3.94	-0.155	510	510	blup	0.04042	0.0344	-0.0290	0.976880	0.99626253968254	12.951413015873
		Brain_Amygdala	AC019097.7	2	99700000	99700000	0.179	rs1567951	3.45	rs3792146	0.00446	3.39	0.449	297	297	blup	0.06722	0.00877	-0.2658	0.7904	0.968377376171352	12.5889058902276
		Brain_Amygdala	AC021860.1	4	38600000	38600000	0.526	rs10517485	2.92	rs12506499	9.07e-02	3.94	0.557	601	7	lasso	0.07232	0.00677	0.9913	0.321562	0.857673914327917	11.1497608862629
		Brain_Amygdala	AC022153.1	19	28393503	28475651	0.284	rs988728	-1.64	rs12610151	0.15411	-4.06	0.319	345	4	lasso	0.1786	2.7e-05	-0.19995	0.84152	0.976409279819471	12.6933206376531
		Brain_Amygdala	AC034220.3	5	1.32e+08	1.32e+08	0.477	rs11749545	2.02	rs272842	0.30835	-5.34	-0.522	419	5	lasso	0.27752	9.56e-08	0.5535	0.579938	0.917597591908531	11.9287686948109
		Brain_Amygdala	AC034243.1	5	1.38e+08	1.38e+08	0.391	rs3756765	-3.75	rs12719519	0.31878	6.28	1.099	307	6	lasso	0.42943	3.45e-12	0.5195	0.603394	0.921687666666667	11.9819396666667
		Brain_Amygdala	AC068039.4	2	1.73e+08	1.73e+08	0.415	rs13422195	-2.60	rs2138348	0.40882	6.04	-0.877	405	6	lasso	0.39983	3.06e-11	-0.8760	0.3810	0.872354783715013	11.3406121882952
		Brain_Amygdala	AC068057.2	2	1.05e+08	1.05e+08	0.361	rs6543284	-3.22	rs403491	0.18833	4.69	0.615	378	19	enet	0.1777	2.84e-05	-0.6469	0.5177	0.908880872463768	11.815451342029
		Brain_Amygdala	AC068282.3	2	1.28e+08	1.28e+08	0.715	rs2304518	-2.59	rs13429925	0.66075	7.58	0.857	438	18	enet	0.64546	4.69e-21	0.8620	0.3887	0.877068859649123	11.4018951754386
		Brain_Amygdala	AC069213.1	3	1.95e+08	1.95e+08	0.547	rs1874104	-3.22	rs842225	0.115088	4.39	1.129	298	34	enet	0.32114	6.34e-09	0.9469	0.343693	0.859497236111111	11.1734640694444
		Brain_Amygdala	AC069513.4	3	1.95e+08	1.95e+08	0.538	rs13082563	2.20	rs6773702	0.235514	-5.13	-0.950	284	8	lasso	0.24084	8.35e-07	1.2367	0.216188	0.815350549266247	10.5995571404612
		Brain_Amygdala	AC073869.2	2	1.32e+08	1.32e+08	0.279	rs12474409	-1.87	rs6414022	0.18799	-4.68	-0.645	196	3	lasso	0.14422	0.000169	0.6972	0.4857	0.908880872463768	11.815451342029
		Brain_Amygdala	AC074289.1	2	64400000	64500000	0.471	rs2070063	3.01	rs12470429	0.09200	4.65	-2.196	398	28	enet	0.24938	5.08e-07	-1.7001	0.0891	0.724513568281938	9.4186763876652
		Brain_Amygdala	AC079776.2	2	1.31e+08	1.31e+08	0.453	rs11680033	-1.99	rs6760544	0.08025	-4.17	-0.132	289	289	blup	0.11622	0.000723	-0.1673	0.8671	0.982931884057971	12.7781144927536
		Brain_Amygdala	AC079776.7	2	1.31e+08	1.31e+08	0.509	rs11680033	-1.99	rs6760544	0.23954	-5.45	-0.132	257	5	lasso	0.23777	9.97e-07	0.4880	0.6255	0.921687666666667	11.9819396666667
		Brain_Amygdala	AC079922.3	2	1.13e+08	1.13e+08	0.446	rs11692391	-3.51	rs17587043	0.22895	4.93	0.030	477	10	lasso	0.21715	3.22e-06	-0.0188	0.9850	0.997991198198198	12.9738855765766
		Brain_Amygdala	AC084018.1	12	1.22e+08	1.22e+08	0.515	rs7132055	-2.88	rs895951	0.094272	-3.92	-1.378	337	8	lasso	0.26615	1.89e-07	0.4477	0.65437	0.927405748031496	12.0562747244094
		Brain_Amygdala	AC091633.3	3	1.95e+08	1.95e+08	0.459	rs7653402	-3.62	rs2948138	-0.004159	3.08	-0.383	305	6	enet	-0.00225	0.372	-0.3321	0.739797	0.949960601713062	12.3494878222698
		Brain_Amygdala	AC091729.9	7	1200000	1200000	0.835	rs4442018	-4.12	rs2140578	5.58e-01	7.23	0.277	399	9	lasso	0.57501	1.1e-17	0.2171	0.828098	0.974734109589041	12.6715434246575
		Brain_Amygdala	AC091814.2	12	10100000	10100000	0.697	rs12310310	-3.68	rs33873	0.016954	4.30	-1.553	327	38	enet	0.25967	2.78e-07	-2.1473	0.03177	0.529120559633028	6.87856727522936
		Brain_Amygdala	AC092159.2	2	677000	697000	0.477	rs2293085	2.94	rs2867137	0.20515	5.47	-1.321	494	2	lasso	0.30268	2.04e-08	-0.7107	0.4773	0.908880872463768	11.815451342029
		Brain_Amygdala	AC092295.7	19	37063972	37085610	0.327	rs2162296	2.83	rs3108580	0.25461	4.95	1.248	305	13	lasso	0.25101	4.62e-07	0.34150	0.73273	0.946746269670959	12.3077015057225
		Brain_Amygdala	AC092839.1	2	54800000	54800000	0.242	rs2116491	3.39	rs2288682	0.00575	-3.82	0.655	549	549	blup	0.00694	0.209	-0.6503	0.5155	0.908880872463768	11.815451342029
		Brain_Amygdala	AC093668.2	7	1.02e+08	1.02e+08	0.588	rs10249739	-2.93	rs6465866	3.96e-01	6.29	0.554	242	6	lasso	0.39779	3.54e-11	0.5441	0.586349	0.918302754126846	11.937935803649
		Brain_Amygdala	AC093838.4	2	1.32e+08	1.32e+08	0.548	rs12474409	-1.87	rs12472061	0.34127	-5.63	0.709	165	22	enet	0.37725	1.51e-10	-0.9319	0.3514	0.865984383561644	11.2577969863014
		Brain_Amygdala	AC103965.1	15	84900000	84900000	0.417	rs11259926	2.61	rs2135551	0.13154	-4.61	-0.745	243	243	blup	0.27332	1.23e-07	0.6014	0.547606	0.91139468207024	11.8481308669131
		Brain_Amygdala	AC104135.2	2	75100000	75200000	0.708	rs3771766	2.74	rs12713828	0.43844	6.56	-1.319	456	5	lasso	0.46807	1.68e-13	-1.1067	0.2684	0.826369918699187	10.7428089430894
		Brain_Amygdala	AC104135.3	2	75100000	75200000	0.778	rs3771766	2.74	rs12613723	0.61797	7.34	-1.081	456	11	lasso	0.60695	3.87e-19	-1.0090	0.3130	0.850541884730539	11.057044501497
		Brain_Amygdala	AC104653.1	2	1.15e+08	1.15e+08	0.435	rs3132025	-3.16	rs11676646	0.27929	-5.53	-0.243	294	6	lasso	0.30514	1.75e-08	0.1738	0.8620	0.981479746835443	12.7592367088608
		Brain_Amygdala	AC108488.3	2	3610000	3610000	0.805	rs4514905	-2.74	rs4583476	0.56842	-7.14	-1.529	562	6	lasso	0.55442	8.35e-17	0.9829	0.3257	0.859497236111111	11.1734640694444
		Brain_Amygdala	AC114730.3	2	2.43e+08	2.43e+08	0.716	rs7595071	-3.56	rs34761249	0.46029	6.48	-0.889	192	9	lasso	0.41027	1.43e-11	-1.1709	0.2416	0.820432154264973	10.6656180054446
		Brain_Amygdala	AC132872.1	17	80206943	80209703	0.265	rs6502124	2.35	rs7503424	-7.77e-03	3.47	0.685	304	304	blup	0.04052	0.0342	0.31349	7.54e-01	0.955717171929825	12.4243232350877
		Brain_Amygdala	AC138783.12	7	74700000	74700000	0.268	rs3757602	1.90	rs1167828	3.84e-02	4.38	0.798	45	10	enet	0.1683	4.71e-05	1.0879	0.276646	0.826369918699187	10.7428089430894
		Brain_Amygdala	AC139100.3	18	77941563	77960875	0.353	rs4799110	-2.87	rs1050919	0.29446	5.30	-1.509	224	4	lasso	0.26138	2.51e-07	-1.5565	0.119593	0.759500338983051	9.87350440677966
		Brain_Amygdala	AC159540.1	2	98100000	98100000	0.39	rs6748809	-1.46	rs3906948	0.17661	4.88	-0.472	131	9	lasso	0.24439	6.8e-07	-0.6463	0.5181	0.908880872463768	11.815451342029
		Brain_Amygdala	AC195454.1	4	40300000	40300000	0.647	rs2732078	-3.38	rs6818783	-6.82e-03	2.87	-1.477	432	432	blup	0.00651	0.215	1.4102	0.158484	0.759500338983051	9.87350440677966
		Brain_Amygdala	AC226150.4	12	1.34e+08	1.34e+08	0.226	rs10357	2.39	rs7136989	-0.003186	3.20	-0.503	121	121	blup	0.09641	0.00199	-0.4674	0.64023	0.922982139423077	11.9987678125
		Brain_Amygdala	ACAD9	3	1.29e+08	1.29e+08	0.387	rs10934881	3.52	rs3755593	0.296691	5.28	0.453	355	6	lasso	0.21851	2.99e-06	0.4111	0.681028	0.930881493930197	12.1014594210926
		Brain_Amygdala	ACAP2	3	1.95e+08	1.95e+08	0.349	rs7653402	-3.62	rs9825185	0.106414	4.28	0.412	360	6	lasso	0.1507	0.00012	-0.9567	0.338695	0.859497236111111	11.1734640694444
		Brain_Amygdala	ACAT2	6	1.6e+08	1.6e+08	0.739	rs6455633	2.95	rs9355765	0.00603	3.25	-0.028	543	543	blup	0.09256	0.00243	-0.4631	0.6433	0.924194972067039	12.0145346368715
		Brain_Amygdala	ACBD4	17	43209967	43221548	0.369	rs17631676	-3.37	rs916661	1.07e-01	-3.95	-0.706	284	7	lasso	0.128	0.000393	0.77996	4.35e-01	0.897444	11.666772
		Brain_Amygdala	ACCS	11	44100000	44100000	0.813	rs6485535	2.77	rs113080	-1.10e-02	-4.53	0.004	531	46	enet	0.22349	2.25e-06	0.4505	0.652380	0.926456624605678	12.0439361198738
		Brain_Amygdala	ACKR2	3	42800000	42900000	0.393	rs33510	-2.75	rs2228467	0.077894	-4.57	1.818	442	22	enet	0.23125	1.45e-06	-2.6097	0.009062	0.304497407407407	3.9584662962963
		Brain_Amygdala	ACOT1	14	7.4e+07	7.4e+07	0.548	rs12897861	2.46	rs7151745	0.09049	4.09	1.839	356	356	blup	0.24778	5.58e-07	0.788	0.4305	0.896686980324074	11.656930744213
		Brain_Amygdala	ACP6	1	1.47e+08	1.47e+08	0.826	rs10494244	2.57	rs12119079	5.32e-01	-6.90	0.191	406	11	lasso	0.54856	1.46e-16	0.31425	0.75333	0.955717171929825	12.4243232350877
		Brain_Amygdala	ACSF3	16	89154783	89222254	0.398	rs455527	-3.24	rs4782449	0.207841	4.93	-0.855	436	8	lasso	0.2024	7.35e-06	-0.54954	0.58264	0.918302754126846	11.937935803649
		Brain_Amygdala	ACTR10	14	58700000	58700000	0.657	rs8007124	-2.92	rs17832891	0.18759	-4.86	-1.030	396	17	lasso	0.19375	1.18e-05	1.977	0.0481	0.592807465753425	7.70649705479452
		Brain_Amygdala	ACTR8	3	53900000	53900000	0.383	rs2612027	-2.72	rs4687758	0.194925	-4.61	0.095	504	4	lasso	0.16894	4.55e-05	0.5837	0.559448	0.915784305732484	11.9051959745223
		Brain_Amygdala	ADA	20	43248163	43280874	0.332	rs4812833	-3.53	rs6103923	3.12e-02	-3.22	-2.089	433	433	blup	0.09983	0.00167	-0.0751	0.94015	0.986749422632794	12.8277424942263
		Brain_Amygdala	ADAL	15	43600000	43600000	0.491	rs17776090	-2.55	rs3742970	0.21891	-5.25	0.190	265	16	lasso	0.33393	2.78e-09	-0.5537	0.579808	0.917597591908531	11.9287686948109
		Brain_Amygdala	ADAM1A	12	1.12e+08	1.12e+08	0.405	rs593226	3.35	rs876896	0.080286	3.61	0.963	183	33	enet	0.22364	2.23e-06	-0.7695	0.44158	0.900703412698413	11.7091443650794
		Brain_Amygdala	ADAM22	7	87600000	87800000	0.239	rs12704392	-1.78	rs1202283	9.81e-02	4.04	-0.803	369	6	lasso	0.07964	0.00467	-0.6927	0.488511	0.908880872463768	11.815451342029
		Brain_Amygdala	ADAMTS13	9	1.36e+08	1.36e+08	0.352	rs28627930	-2.92	rs28552957	0.195124	4.60	1.217	605	3	lasso	0.17724	2.91e-05	1.26874	0.20453	0.797252300215983	10.3642799028078
		Brain_Amygdala	ADAMTS14	10	72400000	72500000	0.486	rs12772655	-3.26	rs11596281	0.318122	-5.51	1.354	682	6	lasso	0.22295	2.32e-06	-1.6224	0.10472	0.730852432432432	9.50108162162162
		Brain_Amygdala	ADAMTS18	16	77281710	77469011	0.888	rs1393432	2.60	rs10514415	0.415024	6.19	0.378	855	15	enet	0.3151	9.32e-09	0.29591	0.76730	0.95925830437804	12.4703579569145
		Brain_Amygdala	ADARB2-AS1	10	1570000	1600000	0.588	rs7896371	-3.66	rs2676776	0.095497	-4.06	-0.106	716	716	blup	0.09462	0.00218	-1.3994	0.16171	0.759500338983051	9.87350440677966
		Brain_Amygdala	ADCY10P1	6	41100000	41100000	0.634	rs749659	3.00	rs878998	0.27018	5.01	0.473	567	13	lasso	0.2768	9.98e-08	0.3812	0.7030	0.938120489251297	12.1955663602669
		Brain_Amygdala	ADCY8	8	1.32e+08	1.32e+08	0.341	rs4736777	-3.49	rs2149891	-0.01134	3.04	-0.873	546	546	blup	0.02405	0.081	0.537	5.91e-01	0.920816685518423	11.9706169117395
		Brain_Amygdala	ADHFE1	8	67300000	67400000	0.372	rs7837333	-3.02	rs2555568	0.14876	5.49	2.177	302	15	enet	0.28876	4.82e-08	1.999	4.57e-02	0.583080141843972	7.58004184397163
		Brain_Amygdala	AF001548.5	16	15820531	15826850	0.63	rs4369696	-2.83	rs16967494	0.430641	6.44	1.166	455	4	lasso	0.39086	5.8e-11	1.17893	0.23843	0.818579332061069	10.6415313167939
		Brain_Amygdala	AGAP4	10	46300000	46300000	0.216	rs6593485	2.24	rs3824617	0.054701	-3.96	1.378	122	122	blup	0.06056	0.0123	-1.3777	0.16831	0.759500338983051	9.87350440677966
		Brain_Amygdala	AGAP7	10	51500000	51500000	0.562	rs10994675	1.97	rs10740051	0.195919	4.92	0.742	70	8	lasso	0.19086	1.39e-05	0.6915	0.48925	0.908880872463768	11.815451342029
		Brain_Amygdala	AGAP8	10	51200000	51300000	0.706	rs1268724	-3.14	rs10761581	0.168816	5.03	0.006	186	39	enet	0.42881	3.61e-12	-1.2193	0.22274	0.818579332061069	10.6415313167939
		Brain_Amygdala	AGMO	7	15200000	15600000	0.395	rs17389549	-3.16	rs12537333	-9.68e-03	3.70	-0.808	525	525	blup	0.08521	0.00352	0.1559	0.876089	0.985110843113033	12.8064409604694
		Brain_Amygdala	AGTPBP1	9	88200000	88400000	0.248	rs10283576	3.24	rs12236186	-0.009993	3.65	-1.027	356	356	blup	0.05121	0.0198	0.00617	0.99508	1	13
		Brain_Amygdala	AGTRAP	1	11800000	11800000	0.449	rs4514248	-3.92	rs1148460	-7.34e-03	-3.47	-1.190	484	484	blup	0.10807	0.0011	0.87659	0.38071	0.872354783715013	11.3406121882952
		Brain_Amygdala	AHSA2	2	61400000	61400000	0.71	rs4233975	2.98	rs2167565	0.41549	-6.49	0.958	306	11	lasso	0.52066	1.92e-15	-1.1183	0.2635	0.82584756097561	10.7360182926829
		Brain_Amygdala	AK3	9	4710000	4740000	0.608	rs7036761	3.19	rs7037716	-0.002902	2.99	-0.471	633	633	blup	0.0392	0.0366	1.32441	0.18537	0.770728161662818	10.0194661016166
		Brain_Amygdala	AK8	9	1.36e+08	1.36e+08	0.875	rs611983	-2.82	rs1062218	0.270339	-6.29	0.465	562	41	enet	0.46447	2.25e-13	-0.50096	0.61640	0.921687666666667	11.9819396666667
		Brain_Amygdala	AK9	6	1.1e+08	1.1e+08	0.241	rs9487019	-2.93	rs12215077	0.15779	-4.33	-0.442	440	6	enet	0.15463	9.75e-05	0.7575	0.4488	0.903524608501119	11.7458199105145
		Brain_Amygdala	AKAP3	12	4720000	4760000	0.586	rs7963902	-3.57	rs2267546	0.249312	-4.82	-0.114	695	62	enet	0.15819	8.08e-05	1.0243	0.30570	0.847985690184049	11.0238139723926
		Brain_Amygdala	AKR1C2	10	5030000	5060000	0.501	rs10904327	-3.02	rs6650153	0.272330	4.91	2.133	651	14	lasso	0.23382	1.25e-06	2.6150	0.00892	0.304497407407407	3.9584662962963
		Brain_Amygdala	AKR1C3	10	5080000	5150000	0.443	rs10904327	-3.02	rs11252934	0.165276	4.52	0.379	649	5	lasso	0.08826	0.00302	0.2521	0.80099	0.968377376171352	12.5889058902276
		Brain_Amygdala	AKTIP	16	53525562	53538323	0.438	rs9302654	3.60	rs9931702	0.006334	-3.54	0.126	402	402	blup	0.17874	2.68e-05	0.49233	0.62248	0.921687666666667	11.9819396666667
		Brain_Amygdala	AL022344.7	10	43200000	43200000	0.422	rs17158558	2.90	rs2257767	0.028331	-3.32	-0.355	353	35	enet	0.08892	0.00292	0.6100	0.54184	0.909485121268657	11.8233065764925
		Brain_Amygdala	AL049840.1	14	1.04e+08	1.04e+08	0.222	rs2246490	3.62	rs17679127	0.04653	3.36	-0.658	350	350	blup	0.13079	0.00034	-1.494	0.1351	0.759500338983051	9.87350440677966
		Brain_Amygdala	AL132709.5	14	1.01e+08	1.01e+08	0.651	rs1953392	-3.64	rs8017893	0.24282	-5.12	0.100	493	493	blup	0.22562	2e-06	0.145	0.8845	0.985110843113033	12.8064409604694
		Brain_Amygdala	ALDH16A1	19	49956426	49974305	0.464	rs2288481	2.96	rs13394	0.10868	4.06	0.035	370	11	lasso	0.21948	2.83e-06	0.70320	0.48193	0.908880872463768	11.815451342029
		Brain_Amygdala	ALDH4A1	1	19200000	19200000	0.558	rs4920520	-3.33	rs17492518	1.95e-01	5.29	2.732	540	4	lasso	0.27047	1.46e-07	2.07899	0.03762	0.547845078740158	7.12198602362205
		Brain_Amygdala	ALDH8A1	6	1.35e+08	1.35e+08	0.372	rs17778438	3.60	rs4896125	0.30692	-5.49	0.337	403	2	lasso	0.31029	1.26e-08	-0.3603	0.7186	0.944159846715329	12.2740780072993
		Brain_Amygdala	ALG1L	3	1.26e+08	1.26e+08	0.558	rs16837290	-3.06	rs3804587	0.298089	-6.00	1.267	424	6	lasso	0.30752	1.51e-08	-1.6554	0.097834	0.730852432432432	9.50108162162162
		Brain_Amygdala	ALG8	11	77800000	77900000	0.317	rs4945276	-4.41	rs977978	1.20e-01	4.34	1.757	343	6	lasso	0.10394	0.00136	2.1155	0.034387	0.539382529411765	7.01197288235294
		Brain_Amygdala	ALS2CR12	2	2.02e+08	2.02e+08	0.323	rs10211223	-3.36	rs13016963	0.22989	4.54	1.568	347	2	lasso	0.15693	8.63e-05	1.5041	0.1325	0.759500338983051	9.87350440677966
		Brain_Amygdala	AMACR	5	3.4e+07	3.4e+07	0.608	rs1363880	-2.84	rs10941112	0.14912	-5.01	-0.702	416	42	enet	0.32731	4.27e-09	-0.5153	0.606344	0.921687666666667	11.9819396666667
		Brain_Amygdala	AMDHD1	12	96300000	96400000	0.558	rs11108337	-2.78	rs7965888	0.029266	-4.00	-0.625	550	550	blup	0.01087	0.167	0.3659	0.71445	0.943110923076923	12.260442
		Brain_Amygdala	AMICA1	11	1.18e+08	1.18e+08	0.458	rs2276064	2.65	rs11600901	1.16e-02	3.34	-0.780	547	547	blup	0.13076	0.000341	-0.0450	0.964086	0.993350924398625	12.9135620171821
		Brain_Amygdala	AMIGO1	1	1.1e+08	1.1e+08	0.292	rs485074	3.21	rs2301230	4.08e-02	4.04	-0.038	423	6	lasso	0.08542	0.00349	-0.42765	0.66890	0.928037295839753	12.0644848459168
		Brain_Amygdala	AMPD3	11	10300000	10500000	0.682	rs10500731	-3.20	rs2071020	2.98e-01	5.12	-0.826	488	11	lasso	0.24843	5.37e-07	-0.9751	0.329524	0.859497236111111	11.1734640694444
		Brain_Amygdala	ANAPC4	4	25400000	25400000	0.453	rs41439147	2.74	rs7684466	1.57e-02	4.21	-1.316	542	10	lasso	0.10485	0.0013	-1.3074	0.191070	0.775109684684685	10.0764259009009
		Brain_Amygdala	ANKRD18CP	9	99900000	100000000	0.196	rs10978778	-3.31	rs2818238	0.159596	-4.55	-1.206	306	23	enet	0.13873	0.000225	1.15735	0.24713	0.820432154264973	10.6656180054446
		Brain_Amygdala	ANKRD20A5P	18	14179096	14244623	0.346	rs8091911	-2.76	rs1828055	0.03782	-3.79	-0.314	261	4	lasso	0.08676	0.00326	0.3560	0.721821	0.944644716981132	12.2803813207547
		Brain_Amygdala	ANKRD20A7P	9	44100000	44100000	0.189	NA	NA	NA	NA	NA	NA	3	0	lasso	0.1254	0.00045	NA	NA	NA	NA
		Brain_Amygdala	ANKRD30B	18	14728271	14852479	0.226	rs12607414	-1.93	rs2132916	-0.00938	-3.41	0.422	128	128	blup	0.09457	0.00219	0.7465	0.455354	0.905335639097744	11.7693633082707
		Brain_Amygdala	ANKRD32	5	9.4e+07	94100000	0.372	rs293034	-3.54	rs9791082	0.08229	4.14	-2.124	375	375	blup	0.1412	0.000198	-1.4132	0.157603	0.759500338983051	9.87350440677966
		Brain_Amygdala	ANKRD36B	2	98100000	98200000	0.318	rs17025744	1.75	rs5865	-0.01166	3.38	-0.303	121	10	enet	0.04685	0.0247	-1.1870	0.2352	0.818579332061069	10.6415313167939
		Brain_Amygdala	ANKRD65	1	1350000	1360000	0.539	rs11589067	-2.97	rs307380	1.36e-01	-4.70	-0.026	292	14	enet	0.09494	0.00215	-0.13299	0.89420	0.986456973451328	12.8239406548673
		Brain_Amygdala	ANKS1A	6	34900000	35100000	0.36	rs1408256	-3.08	rs820076	0.05140	4.20	-0.524	377	3	lasso	0.0754	0.00579	-0.7014	0.4830	0.908880872463768	11.815451342029
		Brain_Amygdala	ANO1	11	69900000	70000000	0.625	rs3740639	-3.13	rs11263613	1.45e-03	3.30	-0.452	429	429	blup	0.05362	0.0175	-0.0186	0.985195	0.997991198198198	12.9738855765766
		Brain_Amygdala	ANO7	2	2.42e+08	2.42e+08	0.442	rs7595071	-3.56	rs17386695	0.08950	4.43	0.084	407	9	lasso	0.14016	0.000209	-0.7338	0.4631	0.905335639097744	11.7693633082707
		Brain_Amygdala	ANXA9	1	1.51e+08	1.51e+08	0.436	rs10888585	-3.76	rs11204758	6.52e-02	-3.66	-1.716	315	21	enet	0.05574	0.0157	2.04618	0.04074	0.556234926470588	7.23105404411765
		Brain_Amygdala	AP000230.1	21	27543189	27589700	0.587	rs2180362	-2.48	rs2045	0.40435	6.18	0.909	513	23	enet	0.4624	2.65e-13	0.6862	0.493	0.908880872463768	11.815451342029
		Brain_Amygdala	AP000350.4	22	24236770	24241117	0.596	rs6003740	-2.35	rs6003959	0.207533	-5.25	1.092	418	37	enet	0.2673	1.77e-07	-0.2282	0.8195	0.973765191545575	12.6589474900925
		Brain_Amygdala	AP000350.5	22	24243619	24249255	0.779	rs6003740	-2.35	rs2739338	0.584956	-7.12	-0.733	419	18	enet	0.5448	2.09e-16	0.1089	0.9133	0.986456973451328	12.8239406548673
		Brain_Amygdala	AP000350.6	22	24269087	24271761	0.445	rs6003740	-2.35	rs1006771	0.127830	-4.82	-0.404	404	13	enet	0.1613	6.84e-05	0.4541	0.6497	0.926456624605678	12.0439361198738
		Brain_Amygdala	AP000351.10	22	24373117	24374043	0.522	rs1109403	-2.30	rs5760176	0.359242	-6.18	-0.410	378	13	enet	0.3329	2.96e-09	0.1876	0.8512	0.980683042253521	12.7488795492958
		Brain_Amygdala	AP000351.8	22	24350068	24352081	0.46	rs1109403	-2.30	rs5760176	0.265604	-5.28	-0.410	394	24	enet	0.1804	2.45e-05	-0.0164	0.9870	0.998274100056211	12.9775633007307
		Brain_Amygdala	AP000439.1	11	69200000	69200000	0.498	rs2846204	-3.28	rs11539762	-1.06e-02	3.27	-0.069	453	453	blup	0.00728	0.205	1.0596	0.289309	0.83225303514377	10.819289456869
		Brain_Amygdala	AP000695.6	21	37802658	37853368	0.441	rs1693	-2.69	rs17814278	-0.01073	-3.27	0.208	543	543	blup	0.0152	0.131	-1.3870	0.165	0.759500338983051	9.87350440677966
		Brain_Amygdala	AP000708.1	11	1.25e+08	1.25e+08	0.332	rs4936981	-2.67	rs10893398	1.05e-02	-3.66	0.938	526	526	blup	0.10611	0.00121	-0.0923	0.926459	0.986456973451328	12.8239406548673
		Brain_Amygdala	AP001469.9	21	47671616	47674047	0.35	rs2839371	-3.25	rs16979054	0.17887	4.29	1.401	474	11	lasso	0.153	0.000106	1.6189	0.105	0.730852432432432	9.50108162162162
		Brain_Amygdala	AP001816.1	4	1.02e+08	1.02e+08	0.468	rs2732504	-2.98	rs13143896	1.60e-01	-5.23	-0.475	359	359	blup	0.33913	1.98e-09	-0.2789	0.780297	0.966242528561597	12.5611528713008
		Brain_Amygdala	AP006621.1	11	780000	781000	0.82	rs12363494	3.23	rs4963153	6.27e-01	7.36	0.742	421	14	lasso	0.61155	2.34e-19	0.8737	0.382290	0.872766129441624	11.3459596827411
		Brain_Amygdala	AP006621.5	11	778000	784000	0.517	rs12363494	3.23	rs7942159	2.42e-01	-5.70	-0.403	421	9	enet	0.3008	2.29e-08	0.6037	0.546044	0.91139468207024	11.8481308669131
		Brain_Amygdala	AP1G1	16	71762913	71843104	0.184	rs9938025	2.40	rs918721	-0.011512	3.20	-1.108	430	430	blup	0.0523	0.0187	-0.15238	0.87889	0.985110843113033	12.8064409604694
		Brain_Amygdala	AP1M1	19	16308389	16346160	0.373	rs8110418	-2.80	rs4808461	0.05782	-3.97	-1.166	455	5	lasso	0.04822	0.0231	1.28544	0.19864	0.787101951754386	10.232325372807
		Brain_Amygdala	AP3S2	15	90400000	90400000	0.549	rs4932250	2.59	rs2043880	0.26065	4.96	-0.759	419	10	lasso	0.17483	3.31e-05	-0.7186	0.472396	0.908880872463768	11.815451342029
		Brain_Amygdala	AP4M1	7	99700000	99700000	0.324	rs34096782	2.64	rs4729568	3.60e-02	-3.79	0.124	271	35	enet	0.17463	3.35e-05	-0.5731	0.566570	0.916845197132617	11.918987562724
		Brain_Amygdala	APOA1BP	1	1.57e+08	1.57e+08	0.432	rs6682716	3.42	rs7536235	2.31e-01	-5.19	2.050	440	440	blup	0.24814	5.47e-07	-2.20648	0.02735	0.517922631578947	6.73299421052632
		Brain_Amygdala	AQP4-AS1	18	24235706	24770662	0.766	rs4800739	3.15	rs232319	0.34521	5.72	0.058	559	25	enet	0.39542	4.19e-11	-0.2468	0.805025	0.968555677118079	12.591223802535
		Brain_Amygdala	ARF4	3	57600000	57600000	0.269	rs1866164	3.11	rs11130605	0.061379	-4.02	1.147	356	8	lasso	0.11396	0.000812	-1.4536	0.146062	0.759500338983051	9.87350440677966
		Brain_Amygdala	ARHGDIB	12	15100000	15100000	0.241	rs1055151	2.53	rs2041902	0.041308	3.84	0.504	388	388	blup	0.05436	0.0169	0.5013	0.61616	0.921687666666667	11.9819396666667
		Brain_Amygdala	ARHGEF19	1	16500000	16500000	0.472	rs7663	2.95	rs221045	3.35e-01	5.62	-1.105	335	3	lasso	0.31453	9.67e-09	-1.10601	0.26872	0.826369918699187	10.7428089430894
		Brain_Amygdala	ARHGEF26-AS1	3	1.54e+08	1.54e+08	0.271	rs12487439	-2.26	rs355775	-0.010967	3.61	-0.443	392	392	blup	0.07854	0.00494	-0.6429	0.520276	0.908880872463768	11.815451342029
		Brain_Amygdala	ARHGEF34P	7	1.44e+08	1.44e+08	0.298	rs10231525	2.91	rs17164396	1.26e-01	3.98	-0.346	331	331	blup	0.08249	0.00404	-0.5672	0.570595	0.917337269883825	11.9253845084897
		Brain_Amygdala	ARL16	17	79648204	79650954	0.555	rs10871494	2.21	rs8071084	3.85e-01	-5.85	-1.883	325	8	lasso	0.38391	9.47e-11	1.57454	1.15e-01	0.752309090909091	9.78001818181818
		Brain_Amygdala	ARL17A	17	44594068	44657088	0.3	rs199444	-4.12	rs169201	1.54e-01	4.29	-3.680	141	141	blup	0.15341	0.000104	-3.61395	3.02e-04	0.0541083846153846	0.703409
		Brain_Amygdala	ARL17B	17	44352150	44439130	0.552	rs199444	-4.12	rs17698176	1.65e-01	4.54	0.567	58	9	enet	0.18274	2.16e-05	0.33505	7.38e-01	0.94833	12.32829
		Brain_Amygdala	ARMC1	8	66500000	66500000	0.327	rs7005571	-3.39	rs6995242	0.02187	3.40	-0.878	363	363	blup	0.02384	0.0819	0.291	7.71e-01	0.960546398891967	12.4871031855956
		Brain_Amygdala	ARMC10	7	1.03e+08	1.03e+08	0.302	rs6465903	2.92	rs12113318	2.49e-02	-3.52	2.851	239	239	blup	0.09752	0.00188	-3.6019	0.000316	0.0541083846153846	0.703409
		Brain_Amygdala	ARSA	22	51061182	51066607	0.483	rs17001608	3.09	rs6151429	0.286123	-5.06	-1.275	260	6	lasso	0.3268	4.41e-09	0.7141	0.4751	0.908880872463768	11.815451342029
		Brain_Amygdala	ARTN	1	44400000	44400000	0.27	rs226065	2.45	rs6697354	1.27e-02	3.14	0.361	413	413	blup	0.09562	0.00208	1.23267	0.21770	0.817559297916667	10.6282708729167
		Brain_Amygdala	AS3MT	10	1.05e+08	1.05e+08	0.38	rs7085854	2.73	rs4919690	0.273656	-5.08	0.963	343	9	lasso	0.26084	2.59e-07	-0.7914	0.42870	0.896686980324074	11.656930744213
		Brain_Amygdala	ASAH2	10	51900000	5.2e+07	0.786	rs6481273	3.12	rs10821669	0.401671	-5.93	1.294	322	28	enet	0.4177	8.28e-12	-0.9286	0.35309	0.868904761904762	11.2957619047619
		Brain_Amygdala	ASB5	4	1.77e+08	1.77e+08	0.464	rs17668541	3.12	rs7688636	3.90e-02	-4.06	0.543	495	495	blup	0.12165	0.000546	-0.4308	0.666610	0.928037295839753	12.0644848459168
		Brain_Amygdala	ASB8	12	48500000	48600000	0.354	rs4344559	3.14	rs10875746	0.049816	3.83	-1.346	514	514	blup	0.0596	0.0129	-0.8586	0.39056	0.877207558859975	11.4036982651797
		Brain_Amygdala	ASNSD1	2	1.91e+08	1.91e+08	0.386	rs785240	-2.05	rs7557519	0.20511	-4.60	1.424	290	290	blup	0.15546	9.33e-05	-1.4849	0.1376	0.759500338983051	9.87350440677966
		Brain_Amygdala	ASPDH	19	51014857	51017947	0.646	rs1654545	2.83	rs1298062	0.09611	4.50	-0.256	461	461	blup	0.14771	0.000141	-0.80472	0.42098	0.890500781946073	11.5765101652989
		Brain_Amygdala	ASPSCR1	17	79934683	79975282	0.151	rs8067393	-2.29	rs9916231	1.66e-01	4.15	0.241	317	1	lasso	0.11427	0.000799	0.24100	8.10e-01	0.969474401595745	12.6031672207447
		Brain_Amygdala	ATAD3C	1	1390000	1410000	0.613	rs11589067	-2.97	rs1695824	1.06e-01	-4.01	0.598	291	7	lasso	0.12717	0.000411	-0.87100	0.38375	0.87442303030303	11.3674993939394
		Brain_Amygdala	ATG10	5	81300000	81600000	0.451	rs1542596	-2.83	rs150934	0.13746	4.36	-1.779	391	9	lasso	0.1664	5.21e-05	-2.2365	0.025321	0.495135641304348	6.43676333695652
		Brain_Amygdala	ATG14	14	55800000	55900000	0.19	rs17672298	-3.35	rs2880103	0.11383	4.19	-1.886	437	7	lasso	0.07871	0.0049	-1.654	0.0981	0.730852432432432	9.50108162162162
		Brain_Amygdala	ATHL1	11	289000	296000	0.717	rs536715	2.98	rs2242566	2.79e-01	5.72	1.040	317	8	lasso	0.55082	1.18e-16	0.6005	0.548154	0.91139468207024	11.8481308669131
		Brain_Amygdala	ATIC	2	2.16e+08	2.16e+08	0.334	rs10176650	-2.80	rs3821353	0.16373	-4.26	0.494	468	6	lasso	0.19712	9.84e-06	-0.1112	0.9115	0.986456973451328	12.8239406548673
		Brain_Amygdala	ATP10B	5	1.6e+08	1.6e+08	0.374	rs6888425	-2.85	rs10515816	0.06680	3.99	-1.021	577	8	lasso	0.09723	0.00191	-1.2924	0.196227	0.781000825221239	10.1530107278761
		Brain_Amygdala	ATP5G2	12	5.4e+07	54100000	0.308	rs7311216	2.47	rs4759282	0.130145	4.27	-0.689	420	3	lasso	0.14646	0.00015	-0.8365	0.40288	0.881597224242424	11.4607639151515
		Brain_Amygdala	ATP6AP1L	5	81600000	81700000	0.556	rs1542596	-2.83	rs6894520	0.38890	6.06	-1.226	435	2	lasso	0.36715	3.02e-10	-1.3639	0.172592	0.759500338983051	9.87350440677966
		Brain_Amygdala	ATP6V0E2	7	1.5e+08	1.5e+08	0.59	rs855914	-3.34	rs10270385	2.51e-01	-5.49	0.366	260	260	blup	0.31211	1.13e-08	-0.4099	0.681886	0.930881493930197	12.1014594210926
		Brain_Amygdala	ATP6V0E2-AS1	7	1.5e+08	1.5e+08	0.45	rs855914	-3.34	rs3735334	2.24e-01	-4.93	0.625	259	3	lasso	0.22293	2.33e-06	-0.4290	0.667888	0.928037295839753	12.0644848459168
		Brain_Amygdala	ATP6V1H	8	54600000	54800000	0.236	rs12542155	-2.43	rs2086074	0.01369	3.39	-0.576	384	384	blup	0.07098	0.00725	0.799	4.25e-01	0.895286885245902	11.6387295081967
		Brain_Amygdala	ATP9A	20	50213053	50385173	0.382	rs1546985	-3.44	rs4811223	2.49e-02	3.98	-0.310	537	9	lasso	0.10832	0.00108	-0.4031	0.68685	0.931063780120482	12.1038291415663
		Brain_Amygdala	B3GALT6	1	1170000	1170000	0.372	rs28414855	-2.53	rs12093154	5.60e-02	-3.62	1.751	236	4	lasso	0.02025	0.0993	-1.48728	0.13694	0.759500338983051	9.87350440677966
		Brain_Amygdala	B3GAT3	11	62400000	62400000	0.349	rs1043789	-2.75	rs2849031	2.27e-01	4.57	0.303	383	7	enet	0.12718	0.00041	0.4605	0.645125	0.92476484063745	12.0219429282869
		Brain_Amygdala	BATF2	11	64800000	64800000	0.227	rs2957154	2.71	rs607969	3.04e-02	3.39	-0.105	335	335	blup	0.0847	0.00362	0.2713	0.786147	0.967759937799043	12.5808791913876
		Brain_Amygdala	BBS9	7	33200000	33600000	0.281	rs10245585	-2.18	rs10240165	3.25e-02	-4.45	-0.313	347	347	blup	0.20857	5.21e-06	0.5577	0.577040	0.917597591908531	11.9287686948109
		Brain_Amygdala	BCKDHB	6	80800000	81100000	0.267	rs1044204	-2.51	rs9352829	-0.01089	3.37	0.774	467	467	blup	0.04988	0.0212	0.8368	0.4027	0.881597224242424	11.4607639151515
		Brain_Amygdala	BCL11B	14	99600000	99700000	0.621	rs2693717	2.82	rs2748819	-0.01148	-3.58	0.034	585	585	blup	0.07582	0.00567	-0.128	0.8981	0.986456973451328	12.8239406548673
		Brain_Amygdala	BEND6	6	56800000	56900000	0.396	rs4256439	-1.92	rs17685235	0.25398	-5.43	0.044	279	3	lasso	0.32446	5.13e-09	-0.1042	0.9170	0.986456973451328	12.8239406548673
		Brain_Amygdala	BHLHA15	7	97800000	97800000	0.305	rs4729451	3.36	rs4729402	1.90e-01	4.56	0.080	356	356	blup	0.12487	0.000463	-0.1365	0.891403	0.986456973451328	12.8239406548673
		Brain_Amygdala	BHMT	5	78400000	78400000	0.274	rs6859667	3.27	rs567754	0.21100	4.71	0.193	415	4	lasso	0.15472	9.7e-05	-0.0374	0.970147	0.996172632990868	12.9502442288813
		Brain_Amygdala	BLOC1S2	10	1.02e+08	1.02e+08	0.604	rs2489022	3.34	rs7912400	0.318762	-5.53	-0.151	410	410	blup	0.3189	7.32e-09	-0.3775	0.70584	0.939205739644971	12.2096746153846
		Brain_Amygdala	BMPR1A	10	88500000	88700000	0.287	rs2803566	-2.96	rs1124482	-0.001943	-3.48	0.637	340	340	blup	0.01231	0.154	-1.2456	0.21291	0.808069810126582	10.5049075316456
		Brain_Amygdala	BMS1P5	10	48900000	4.9e+07	0.536	rs905184	3.13	rs11204276	0.089536	-4.87	0.223	144	6	lasso	0.23267	1.34e-06	-0.3664	0.71408	0.943110923076923	12.260442
		Brain_Amygdala	BRMS1	11	66100000	66100000	0.274	rs684546	-2.63	rs1785631	3.79e-02	3.53	1.833	305	16	enet	0.05866	0.0135	2.4573	0.013999	0.393503140625	5.115540828125
		Brain_Amygdala	BTBD8	1	92500000	92600000	0.455	rs12739985	2.86	rs1805110	2.95e-02	-3.84	0.694	443	8	lasso	0.11507	0.000767	-0.48550	0.62732	0.921687666666667	11.9819396666667
		Brain_Amygdala	BVES-AS1	6	1.06e+08	1.06e+08	0.349	rs4946667	2.83	rs2153127	0.10499	-3.89	0.969	377	7	lasso	0.09332	0.00233	-0.7943	0.4270	0.895437066356228	11.640681862631
		Brain_Amygdala	BX255923.3	9	69200000	69200000	0.17	NA	NA	NA	NA	NA	NA	2	0	enet	0.07815	0.00504	NA	NA	NA	NA
		Brain_Amygdala	BX322557.10	21	46707967	46711653	0.46	rs3788145	3.40	rs2838867	0.16078	-4.73	0.268	495	8	lasso	0.1506	0.00012	-0.6647	0.506	0.908880872463768	11.815451342029
		Brain_Amygdala	C10orf107	10	63400000	63500000	0.534	rs9414761	3.12	rs12781009	0.110486	4.63	-0.141	427	10	lasso	0.17236	3.79e-05	0.4308	0.66661	0.928037295839753	12.0644848459168
		Brain_Amygdala	C10orf112	10	19500000	20100000	0.432	rs10508570	-2.95	rs2151234	-0.006107	-3.69	-0.109	567	567	blup	0.03891	0.0372	0.9869	0.32368	0.858850029498525	11.1650503834808
		Brain_Amygdala	C10orf32	10	1.05e+08	1.05e+08	0.165	rs7085854	2.73	rs9527	0.036190	-3.62	1.129	343	343	blup	0.04324	0.0298	-0.9578	0.33818	0.859497236111111	11.1734640694444
		Brain_Amygdala	C10orf67	10	23600000	23600000	0.333	rs34651706	2.91	rs4259746	0.003889	4.05	-0.669	354	7	lasso	0.05664	0.015	-0.3644	0.71559	0.943110923076923	12.260442
		Brain_Amygdala	C11orf54	11	93500000	93500000	0.437	rs12793348	2.96	rs11020505	1.97e-01	4.54	1.908	410	6	lasso	0.1931	1.23e-05	2.0287	0.042490	0.557952627737226	7.25338416058394
		Brain_Amygdala	C12orf60	12	1.5e+07	15100000	0.41	rs1055151	2.53	rs10744078	0.280277	5.11	-0.227	370	5	lasso	0.2723	1.31e-07	-0.1347	0.89288	0.986456973451328	12.8239406548673
		Brain_Amygdala	C12orf73	12	1.04e+08	1.04e+08	0.32	rs17034027	3.15	rs2254064	0.106414	-4.32	-0.602	637	10	lasso	0.05385	0.0173	0.6789	0.49720	0.908880872463768	11.815451342029
		Brain_Amygdala	C14orf142	14	93700000	93700000	0.456	rs942067	3.73	rs6575284	-0.01030	-3.17	-0.061	382	382	blup	0.11408	0.000807	0.191	0.8487	0.979981578947368	12.7397605263158
		Brain_Amygdala	C14orf178	14	78200000	78200000	0.425	rs2287398	-2.80	rs4996830	0.01196	3.63	1.461	619	619	blup	0.08506	0.00355	1.166	0.2437	0.820432154264973	10.6656180054446
		Brain_Amygdala	C14orf37	14	58500000	58800000	0.41	rs8007124	-2.92	rs10134128	0.15813	-4.22	-1.715	458	8	lasso	0.07	0.00762	1.614	0.1064	0.733385440613027	9.53401072796935
		Brain_Amygdala	C14orf79	14	1.05e+08	1.05e+08	0.267	rs4983589	-2.62	rs2033932	0.20915	4.93	0.784	316	2	lasso	0.19228	1.28e-05	0.789	0.4300	0.896686980324074	11.656930744213
		Brain_Amygdala	C15orf57	15	40800000	40900000	0.613	rs4924533	-3.10	rs17673703	0.41535	-6.34	0.501	334	8	lasso	0.45188	6.11e-13	-0.2057	0.837034	0.975137128072445	12.6767826649418
		Brain_Amygdala	C17orf50	17	34087916	34092098	0.259	rs8069750	-2.82	rs3826404	1.78e-02	3.67	-0.174	371	12	enet	0.05268	0.0184	0.46564	6.41e-01	0.92326581265012	12.0024555644516
		Brain_Amygdala	C17orf75	17	30651681	30677042	0.357	rs4287613	-2.56	rs1018866	1.37e-01	4.23	-1.606	255	255	blup	0.18438	1.98e-05	-1.64733	9.95e-02	0.730852432432432	9.50108162162162
		Brain_Amygdala	C17orf97	17	260118	273510	0.374	rs9915773	3.32	rs11150882	2.40e-01	4.89	-0.056	299	2	lasso	0.14005	0.00021	-0.06745	9.46e-01	0.986749422632794	12.8277424942263
		Brain_Amygdala	C19orf33	19	38794801	38795649	0.226	rs2960350	3.21	rs11672531	0.02067	-4.39	-1.618	364	4	lasso	0.07476	0.00599	1.67389	0.09415	0.729479254237288	9.48323030508475
		Brain_Amygdala	C19orf40	19	33463115	33469128	0.436	rs17760633	2.80	rs12463345	0.03487	3.24	0.623	445	445	blup	0.12008	0.000593	-1.06112	0.28864	0.83225303514377	10.819289456869
		Brain_Amygdala	C19orf47	19	40825443	40854362	0.354	rs4332846	2.54	rs2368575	0.24677	4.96	1.004	374	4	lasso	0.22533	2.03e-06	0.94691	0.34368	0.859497236111111	11.1734640694444
		Brain_Amygdala	C19orf54	19	41246766	41257458	0.355	rs4332846	2.54	rs2604885	-0.00484	3.66	0.475	429	429	blup	0.08418	0.00371	-0.67872	0.49731	0.908880872463768	11.815451342029
		Brain_Amygdala	C1orf123	1	53700000	53700000	0.395	rs6672280	3.24	rs12737375	1.16e-01	-4.54	0.757	487	12	lasso	0.11412	0.000805	-0.70400	0.48143	0.908880872463768	11.815451342029
		Brain_Amygdala	C1orf159	1	1020000	1050000	0.392	rs28414855	-2.53	rs6689308	9.74e-02	-4.29	1.213	221	3	lasso	0.12641	0.000427	-1.21839	0.22308	0.818579332061069	10.6415313167939
		Brain_Amygdala	C1orf229	1	2.47e+08	2.47e+08	0.425	rs7512998	2.56	rs10924919	1.73e-01	-4.43	0.365	474	4	lasso	0.19093	1.38e-05	-0.06358	0.94930	0.986749422632794	12.8277424942263
		Brain_Amygdala	C1orf50	1	43200000	43300000	0.617	rs11210729	2.80	rs6882	2.28e-01	5.31	-0.141	417	9	lasso	0.34478	1.36e-09	0.72925	0.46585	0.905335639097744	11.7693633082707
		Brain_Amygdala	C1QTNF6	22	37576207	37595425	0.6	rs2075936	3.31	rs229535	0.264601	-5.80	0.533	648	5	lasso	0.3688	2.7e-10	-0.6163	0.5377	0.90927900656045	11.8206270852858
		Brain_Amygdala	C20orf166-AS1	20	61141550	61148733	0.469	rs6089754	-3.77	rs4549158	-9.81e-03	3.33	2.290	502	502	blup	0.03862	0.0377	-0.9451	0.34461	0.85985213592233	11.1780777669903
		Brain_Amygdala	C20orf27	20	3734155	3749034	0.454	rs709012	-3.04	rs3746638	-1.05e-02	3.40	1.882	512	512	blup	0.05182	0.0192	1.1660	0.24362	0.820432154264973	10.6656180054446
		Brain_Amygdala	C21orf119	21	33765439	33766254	0.262	rs2833610	-2.44	rs11911910	0.11134	-4.71	-0.080	487	4	lasso	0.1076	0.00113	0.0518	0.959	0.9903794489093	12.8749328358209
		Brain_Amygdala	C2orf16	2	27800000	27800000	0.215	rs780094	1.74	rs12475843	0.04068	-3.65	0.304	279	31	enet	0.15165	0.000114	1.0528	0.2924	0.83366971473851	10.8377062916006
		Brain_Amygdala	C2orf43	2	20900000	2.1e+07	0.675	rs342132	2.68	rs13385191	0.45211	-6.31	0.752	512	8	lasso	0.456	4.42e-13	-0.6250	0.5320	0.90927900656045	11.8206270852858
		Brain_Amygdala	C2orf82	2	2.34e+08	2.34e+08	0.535	rs1467325	3.20	rs709933	0.28342	-5.50	-1.429	460	460	blup	0.2879	5.08e-08	1.5724	0.1159	0.75272238267148	9.78539097472924
		Brain_Amygdala	C4orf21	4	1.13e+08	1.14e+08	0.542	rs6533603	3.36	rs17529302	1.79e-01	4.57	-1.948	474	10	lasso	0.23246	1.35e-06	-2.2007	0.027761	0.518184686868687	6.73640092929293
		Brain_Amygdala	C4orf26	4	76500000	76500000	0.352	rs6836430	-2.83	rs1426063	1.59e-02	3.45	-0.795	433	26	enet	0.13901	0.000222	-1.9944	0.046108	0.584142901408451	7.59385771830986
		Brain_Amygdala	C4orf33	4	1.3e+08	1.3e+08	0.257	rs9994767	3.02	rs337276	6.84e-03	3.42	0.604	373	373	blup	0.04261	0.0307	-0.5031	0.614925	0.921687666666667	11.9819396666667
		Brain_Amygdala	C5orf42	5	37100000	37200000	0.195	rs2115198	-2.74	rs301878	0.00981	-4.01	1.337	204	204	blup	0.05212	0.0189	-0.7881	0.430649	0.896686980324074	11.656930744213
		Brain_Amygdala	C5orf45	5	1.79e+08	1.79e+08	0.644	rs11249687	3.97	rs10277	0.08662	4.33	0.920	440	440	blup	0.28197	7.3e-08	-1.2097	0.226393	0.818579332061069	10.6415313167939
		Brain_Amygdala	C5orf64	5	60900000	6.1e+07	0.548	rs1393175	3.56	rs436696	0.22209	-4.55	-0.617	421	9	lasso	0.11718	0.000688	0.8190	0.412759	0.886492995255042	11.5244089383155
		Brain_Amygdala	C6orf106	6	34600000	34700000	0.265	rs1408256	-3.08	rs2814985	0.11473	4.14	-0.159	340	340	blup	0.11485	0.000776	0.2605	0.7944	0.968377376171352	12.5889058902276
		Brain_Amygdala	C6orf201	6	4080000	4130000	0.331	rs13208005	-3.57	rs2326477	0.00650	-3.84	0.576	636	6	lasso	0.04149	0.0325	-0.5339	0.5934	0.920816685518423	11.9706169117395
		Brain_Amygdala	C6orf3	6	1.12e+08	1.12e+08	0.567	rs11153297	3.92	rs13190932	0.07911	-4.35	-0.492	436	24	enet	0.14429	0.000168	0.8413	0.4002	0.881597224242424	11.4607639151515
		Brain_Amygdala	C7orf13	7	1.56e+08	1.56e+08	0.569	rs4716598	2.83	rs6459698	2.55e-01	-5.14	1.678	465	8	lasso	0.22221	2.42e-06	-1.5928	0.111195	0.740888166666667	9.63154616666667
		Brain_Amygdala	C7orf73	7	1.35e+08	1.35e+08	0.73	rs834767	2.56	rs3110823	2.82e-01	-5.14	-0.246	462	14	lasso	0.20888	5.12e-06	-0.1161	0.907611	0.986456973451328	12.8239406548673
		Brain_Amygdala	C9orf156	9	1.01e+08	1.01e+08	0.429	rs7047149	-2.83	rs6586	0.305285	5.24	-1.448	498	498	blup	0.2451	6.52e-07	-0.97247	0.33081	0.859497236111111	11.1734640694444
		Brain_Amygdala	CA4	17	58227297	58248260	0.351	rs8065248	3.46	rs11653576	-1.11e-02	3.48	3.099	208	208	blup	0.06441	0.0101	3.03929	2.37e-03	0.1522725	1.9795425
		Brain_Amygdala	CACNG5	17	64831235	64881603	0.449	rs11653020	3.75	rs9899787	1.32e-01	-4.29	1.332	525	8	lasso	0.1343	0.000284	-1.12047	2.63e-01	0.82584756097561	10.7360182926829
		Brain_Amygdala	CADM2	3	8.5e+07	86100000	0.322	rs17021771	2.45	rs12496982	0.025235	-3.24	0.286	309	6	lasso	0.01821	0.111	-0.1186	0.905557	0.986456973451328	12.8239406548673
		Brain_Amygdala	CALR4P	1	5.2e+07	52100000	0.193	rs17106988	-2.46	rs17398598	-5.76e-03	3.66	1.093	208	208	blup	0.01356	0.143	-0.31967	0.74922	0.955116434628975	12.4165136501767
		Brain_Amygdala	CAMLG	5	1.34e+08	1.34e+08	0.611	rs7728741	-3.46	rs2108665	0.50964	6.70	-2.906	304	25	enet	0.48823	3.19e-14	-2.9106	0.003607	0.17315375	2.25099875
		Brain_Amygdala	CANX	5	1.79e+08	1.79e+08	0.496	rs6862387	-3.06	rs6883577	0.03328	-3.69	-0.462	463	463	blup	0.09707	0.00193	1.2239	0.220977	0.818579332061069	10.6415313167939
		Brain_Amygdala	CAPN9	1	2.31e+08	2.31e+08	0.413	rs1321132	-2.68	rs11579420	2.17e-01	-4.60	-0.338	690	4	lasso	0.1324	0.000313	0.52840	0.59722	0.920816685518423	11.9706169117395
		Brain_Amygdala	CASP7	10	1.15e+08	1.15e+08	0.611	rs17130250	-3.12	rs3121478	0.030675	4.23	2.998	600	600	blup	0.19794	9.4e-06	2.0471	0.04065	0.556234926470588	7.23105404411765
		Brain_Amygdala	CAST	5	95900000	96100000	0.464	rs26481	-4.03	rs6860934	0.11065	4.75	0.160	465	10	lasso	0.22433	2.15e-06	-0.5630	0.573402	0.917597591908531	11.9287686948109
		Brain_Amygdala	CATSPER3	5	1.34e+08	1.34e+08	0.596	rs7728741	-3.46	rs254551	-0.01162	3.11	0.180	397	397	blup	0.05399	0.0172	0.8243	0.409768	0.886492995255042	11.5244089383155
		Brain_Amygdala	CBR1	21	37443248	37445464	0.438	rs16997926	-2.32	rs762360	0.06864	3.67	-0.026	512	9	lasso	0.1644	5.79e-05	-0.3848	0.700	0.937563474387528	12.1883251670379
		Brain_Amygdala	CBWD1	9	121000	189000	0.463	rs4742226	3.48	rs532701	0.107287	4.32	-0.967	471	9	lasso	0.11511	0.000766	-0.90753	0.36413	0.870743783783784	11.3196691891892
		Brain_Amygdala	CCBL2	1	89400000	89500000	0.474	rs2184588	2.71	rs4655890	3.88e-01	-6.14	1.506	358	4	lasso	0.371	2.32e-10	-1.49552	0.13478	0.759500338983051	9.87350440677966
		Brain_Amygdala	CCDC102B	18	66382536	66722426	0.436	rs17080556	-2.57	rs8088575	-0.00967	-3.79	0.921	513	513	blup	0.04239	0.0311	-0.8789	0.379474	0.872354783715013	11.3406121882952
		Brain_Amygdala	CCDC144NL	17	20739760	20799453	0.446	rs17769645	3.77	rs8067432	3.32e-04	3.64	-1.974	200	200	blup	0.19356	1.2e-05	-0.74359	4.57e-01	0.905335639097744	11.7693633082707
		Brain_Amygdala	CCDC154	16	1484384	1494557	0.437	rs3809673	2.27	rs34470360	0.176651	5.49	-0.287	479	2	lasso	0.20205	7.49e-06	-0.37943	0.70437	0.938638244444444	12.2022971777778
		Brain_Amygdala	CCDC163P	1	4.6e+07	4.6e+07	0.324	rs12735704	-3.38	rs4660862	1.51e-01	4.57	-1.183	283	4	lasso	0.1509	0.000119	-1.39446	0.16318	0.759500338983051	9.87350440677966
		Brain_Amygdala	CCDC169	13	36800000	36900000	0.493	rs2051090	3.03	rs11839572	0.16533	4.99	-0.224	526	6	lasso	0.28717	5.32e-08	-0.1066	0.9151	0.986456973451328	12.8239406548673
		Brain_Amygdala	CCDC171	9	15600000	16100000	0.232	rs10810369	-3.60	rs12341679	0.068279	-3.80	-0.692	455	455	blup	0.12657	0.000424	0.55726	0.57735	0.917597591908531	11.9287686948109
		Brain_Amygdala	CCDC174	3	14700000	14700000	0.769	rs6795560	-2.91	rs1901	0.238129	4.91	2.097	632	632	blup	0.18536	1.87e-05	0.8860	0.375615	0.870743783783784	11.3196691891892
		Brain_Amygdala	CCDC23	1	43300000	43300000	0.275	rs11210729	2.80	rs323719	1.62e-01	4.93	-1.348	431	3	lasso	0.15925	7.63e-05	-1.36967	0.17079	0.759500338983051	9.87350440677966
		Brain_Amygdala	CCDC25	8	27600000	27600000	0.298	rs11786174	2.80	rs2010776	0.26721	5.08	0.260	631	3	lasso	0.26565	1.95e-07	0.366	7.15e-01	0.943110923076923	12.260442
		Brain_Amygdala	CCDC40	17	78010435	78074412	0.493	rs12937242	-3.01	rs894310	2.34e-01	4.57	-0.565	404	54	enet	0.18507	1.9e-05	0.70227	4.83e-01	0.908880872463768	11.815451342029
		Brain_Amygdala	CCDC50	3	1.91e+08	1.91e+08	0.428	rs6801419	-3.11	rs9827142	-0.009703	-2.91	-2.270	474	474	blup	0.01573	0.127	-0.4200	0.674503	0.930881493930197	12.1014594210926
		Brain_Amygdala	CCDC57	17	80059336	80170706	0.2	rs6502124	2.61	rs9908277	1.40e-01	4.69	-0.756	307	3	enet	0.15377	0.000102	-0.81929	4.13e-01	0.886492995255042	11.5244089383155
		Brain_Amygdala	CCDC66	3	56600000	56700000	0.439	rs7646515	2.73	rs6791987	0.074423	-4.36	1.807	436	435	blup	0.14875	0.000133	-0.8953	0.370604	0.870743783783784	11.3196691891892
		Brain_Amygdala	CCDC74B	2	1.31e+08	1.31e+08	0.288	rs12475827	-1.76	rs11679959	0.11519	-4.03	0.229	187	4	lasso	0.08182	0.00419	-0.2132	0.8312	0.974741563517915	12.6716403257329
		Brain_Amygdala	CCDC82	11	96100000	96100000	0.706	rs1940163	2.94	rs11021552	4.79e-01	6.55	2.000	474	11	lasso	0.44215	1.3e-12	2.1058	0.035221	0.539382529411765	7.01197288235294
		Brain_Amygdala	CCDC88A	2	55500000	55600000	0.407	rs10168513	-4.26	rs6759911	0.06378	-3.97	-2.406	451	5	lasso	0.06047	0.0124	2.4639	0.0137	0.393503140625	5.115540828125
		Brain_Amygdala	CCNT2	2	1.36e+08	1.36e+08	0.271	NA	NA	NA	NA	NA	NA	369	0	lasso	0.07686	0.00538	NA	NA	NA	NA
		Brain_Amygdala	CCT2	12	70000000	70000000	0.588	rs7972058	2.51	rs11177655	-0.000156	-3.17	0.926	605	605	blup	0.03655	0.042	-1.5970	0.11027	0.737991263940521	9.59388643122677
		Brain_Amygdala	CCT6P3	7	64500000	64500000	0.495	rs1589895	3.09	rs658360	5.10e-01	6.92	-0.680	247	3	lasso	0.53118	7.39e-16	-0.8573	0.391281	0.877207558859975	11.4036982651797
		Brain_Amygdala	CD151	11	833000	840000	0.506	rs12363494	3.10	rs34956804	2.14e-01	-4.84	-0.131	417	19	enet	0.33567	2.48e-09	0.5119	0.608729	0.921687666666667	11.9819396666667
		Brain_Amygdala	CD164L2	1	27700000	27700000	0.239	rs3010109	3.06	rs7543544	1.89e-01	4.49	0.918	229	1	lasso	0.20158	7.69e-06	0.91800	0.35862	0.870743783783784	11.3196691891892
		Brain_Amygdala	CD27-AS1	12	6550000	6560000	0.294	rs11064157	3.71	rs2240867	0.065161	-3.80	-0.113	420	3	lasso	0.06492	0.00985	-0.8174	0.41371	0.886492995255042	11.5244089383155
		Brain_Amygdala	CD40	20	44746911	44758502	0.502	rs464941	-2.40	rs1883833	6.93e-03	3.93	0.696	498	498	blup	0.08042	0.00449	0.8577	0.39104	0.877207558859975	11.4036982651797
		Brain_Amygdala	CD46	1	2.08e+08	2.08e+08	0.369	rs12058868	-2.55	rs4844393	2.16e-01	-5.13	0.142	475	7	lasso	0.2811	7.69e-08	-0.35004	0.72631	0.944830117136659	12.2827915227766
		Brain_Amygdala	CD5	11	60900000	60900000	0.383	rs7112316	-2.45	rs11603956	-7.81e-03	3.26	0.060	373	373	blup	0.01405	0.139	0.7737	0.439125	0.899756121867881	11.6968295842825
		Brain_Amygdala	CDC7	1	9.2e+07	9.2e+07	0.484	rs4658184	-3.17	rs12058802	1.32e-02	4.26	-0.702	538	538	blup	0.24025	8.64e-07	0.20446	0.83799	0.975137128072445	12.6767826649418
		Brain_Amygdala	CDIPT-AS1	16	29875155	29879371	0.278	rs4787491	3.24	rs889695	0.197690	-4.73	-0.229	161	4	lasso	0.24954	5.04e-07	1.05286	0.29241	0.83366971473851	10.8377062916006
		Brain_Amygdala	CDK10	16	89747145	89762750	0.478	rs455527	-3.24	rs11538871	0.222128	-4.84	-0.316	421	6	lasso	0.24498	6.57e-07	-0.86908	0.38481	0.87442303030303	11.3674993939394
		Brain_Amygdala	CDK2AP1	12	1.24e+08	1.24e+08	0.605	rs6488898	3.09	rs28533432	-0.010591	-3.11	-0.369	347	347	blup	0.07861	0.00493	-0.5049	0.61366	0.921687666666667	11.9819396666667
		Brain_Amygdala	CECR7	22	17517460	17541715	0.92	rs11089387	-3.44	rs2845393	0.212783	5.71	-1.311	472	42	enet	0.5682	2.16e-17	-1.4751	0.1402	0.759500338983051	9.87350440677966
		Brain_Amygdala	CELSR1	22	46756731	46933067	0.42	rs12158185	2.99	rs9616157	-0.008968	3.36	-1.632	543	543	blup	0.0227	0.0871	-1.2108	0.2260	0.818579332061069	10.6415313167939
		Brain_Amygdala	CENPJ	13	25500000	25500000	0.54	rs17081254	-3.40	rs17398410	0.01742	3.79	0.643	539	36	enet	-0.00563	0.473	1.1130	0.2657	0.826369918699187	10.7428089430894
		Brain_Amygdala	CENPP	9	95100000	95400000	0.516	rs7858659	2.92	rs10820978	0.229948	5.45	-0.995	399	8	lasso	0.24658	5.99e-07	-0.90779	0.36399	0.870743783783784	11.3196691891892
		Brain_Amygdala	CENPV	17	16245848	16256813	0.441	rs7477	2.65	rs3112527	4.14e-01	6.42	2.643	285	3	lasso	0.44236	1.28e-12	2.49791	1.25e-02	0.374791666666667	4.87229166666667
		Brain_Amygdala	CEP104	1	3730000	3770000	0.493	rs2146658	-3.43	rs6688969	-6.19e-03	-3.61	-0.590	452	452	blup	0.024	0.0812	-0.43457	0.66387	0.928037295839753	12.0644848459168
		Brain_Amygdala	CEP192	18	12991361	13125051	0.675	rs16973076	4.61	rs11080620	0.45545	6.65	-0.294	404	11	lasso	0.47238	1.18e-13	-0.1933	0.846726	0.979826447655748	12.7377438195247
		Brain_Amygdala	CERS5	12	50500000	50600000	0.258	rs10876041	-3.48	rs17124432	0.210448	-4.57	1.480	309	7	lasso	0.12758	0.000402	-1.6896	0.09110	0.724513568281938	9.4186763876652
		Brain_Amygdala	CES1	16	55836763	55867249	0.533	rs5564	-3.15	rs11865638	0.256443	4.94	-0.545	514	22	enet	0.26474	2.06e-07	-0.44426	0.65685	0.928037295839753	12.0644848459168
		Brain_Amygdala	CHAF1A	19	4402659	4444995	0.73	rs11669913	-3.26	rs11085074	0.39558	-6.07	-0.719	378	7	enet	0.34974	9.8e-10	0.51502	0.60654	0.921687666666667	11.9819396666667
		Brain_Amygdala	CHKB	22	51017378	51039884	0.451	rs17001608	3.09	rs131748	0.154795	-4.20	-1.669	285	5	lasso	0.1407	0.000203	1.6751	0.0939	0.729479254237288	9.48323030508475
		Brain_Amygdala	CHL1-AS2	3	237000	239000	0.321	rs2196038	2.32	rs1516347	0.040337	3.90	0.015	361	4	lasso	0.07297	0.00655	0.1195	0.904864	0.986456973451328	12.8239406548673
		Brain_Amygdala	CHRAC1	8	1.42e+08	1.42e+08	0.269	rs2944776	-2.67	rs1060832	-0.00904	-3.29	-2.362	383	383	blup	0.07417	0.00617	1.533	1.25e-01	0.759500338983051	9.87350440677966
		Brain_Amygdala	CHRM5	15	34300000	34400000	0.723	rs16958299	-2.95	rs646950	0.13572	4.57	-0.650	602	602	blup	0.04594	0.0259	-0.5097	0.610234	0.921687666666667	11.9819396666667
		Brain_Amygdala	CHRNA5	15	78900000	78900000	0.423	rs2277547	4.08	rs12591557	0.30566	5.77	0.416	430	10	lasso	0.32464	5.07e-09	0.5059	0.612905	0.921687666666667	11.9819396666667
		Brain_Amygdala	CHST10	2	1.01e+08	1.01e+08	0.164	rs11123853	-2.38	rs10193204	0.03688	4.02	-0.532	486	485	blup	0.04028	0.0346	0.2449	0.8065	0.968555677118079	12.591223802535
		Brain_Amygdala	CHURC1	14	65400000	65400000	0.532	rs2101084	-2.80	rs10151701	0.27085	5.26	0.366	493	11	lasso	0.20683	5.74e-06	0.206	0.8364	0.975137128072445	12.6767826649418
		Brain_Amygdala	CIB2	15	78400000	78400000	0.506	rs3813577	3.41	rs8036417	0.07259	4.83	-0.736	413	8	lasso	0.19383	1.18e-05	-1.5481	0.121609	0.759500338983051	9.87350440677966
		Brain_Amygdala	CICP14	7	1.28e+08	1.28e+08	0.404	rs13239597	4.10	rs2402923	1.17e-01	4.38	-1.629	364	8	lasso	0.15765	8.31e-05	-1.6661	0.095696	0.729479254237288	9.48323030508475
		Brain_Amygdala	CIRH1A	16	69165194	69265033	0.499	rs33063	-2.31	rs17624199	0.042409	-4.18	0.472	321	32	enet	0.23409	1.23e-06	1.03727	0.29961	0.84284274375	10.95695566875
		Brain_Amygdala	CISH	3	50600000	50600000	0.239	rs13088462	3.31	rs4267675	0.025171	3.77	2.799	323	311	blup	0.11838	0.000647	3.4670	0.000526	0.067591	0.878683
		Brain_Amygdala	CKAP2	13	5.3e+07	53100000	0.328	rs9536293	1.98	rs4886018	0.18895	4.84	0.797	362	27	enet	0.24765	5.62e-07	0.3055	0.7600	0.957450980392157	12.446862745098
		Brain_Amygdala	CKMT2-AS1	5	80500000	80600000	0.901	rs17214270	2.26	rs6893467	0.21282	5.85	0.608	463	17	enet	0.45323	5.49e-13	1.2652	0.205801	0.797922411637931	10.3729913512931
		Brain_Amygdala	CLDN15	7	1.01e+08	1.01e+08	0.382	rs4556017	-2.78	rs7778271	6.66e-02	3.59	-0.863	377	376	blup	0.05303	0.018	-1.7393	0.081990	0.707494579439252	9.19742953271028
		Brain_Amygdala	CLEC18A	16	69984810	69998141	0.468	rs2270844	-2.86	rs1808417	0.386603	-6.10	-0.209	207	6	lasso	0.43118	3.02e-12	0.35486	0.72270	0.944644716981132	12.2803813207547
		Brain_Amygdala	CLEC1A	12	10200000	10300000	0.348	rs12310310	-3.68	rs16910526	0.021347	-4.21	0.577	395	4	lasso	0.22139	2.54e-06	-0.4712	0.63748	0.921835898876404	11.9838666853933
		Brain_Amygdala	CLEC4GP1	19	7852435	7855507	0.824	rs1007545	2.75	rs4239552	0.31325	6.05	0.667	422	422	blup	0.35051	9.31e-10	0.64140	0.52126	0.908880872463768	11.815451342029
		Brain_Amygdala	CLHC1	2	55400000	55500000	0.39	rs10168513	-4.26	rs4435493	0.14834	4.98	1.796	506	6	lasso	0.23959	8.98e-07	1.0107	0.3122	0.850541884730539	11.057044501497
		Brain_Amygdala	CLPSL1	6	35700000	35800000	0.288	rs16886912	-2.78	rs683423	-0.01156	-3.45	-0.055	413	1	enet	-0.00478	0.444	0.0550	0.9561	0.989657019562716	12.8655412543153
		Brain_Amygdala	CLUAP1	16	3550924	3589032	0.428	rs17199009	-3.17	rs12933120	0.210702	5.33	-1.820	365	4	lasso	0.26381	2.17e-07	-1.72752	0.08407	0.707494579439252	9.19742953271028
		Brain_Amygdala	CLUL1	18	596988	650228	0.486	rs2846834	-3.50	rs568365	0.08282	-3.94	0.507	613	10	lasso	0.17071	4.14e-05	0.1427	0.886545	0.985110843113033	12.8064409604694
		Brain_Amygdala	CMAHP	6	25100000	25200000	0.357	rs9393605	-3.27	rs9393607	0.00960	-3.75	0.342	616	616	blup	0.09615	0.00202	0.2513	0.8016	0.968377376171352	12.5889058902276
		Brain_Amygdala	CMTM5	14	23800000	23800000	0.753	rs3751490	-3.07	rs8006357	0.02385	-3.57	-1.292	461	25	enet	0.07052	0.00742	0.614	0.5391	0.90927900656045	11.8206270852858
		Brain_Amygdala	CNGA1	4	47900000	4.8e+07	0.38	rs7674353	2.83	rs2289433	6.13e-02	4.69	1.802	407	407	blup	0.22975	1.58e-06	1.0573	0.290370	0.833094555732484	10.8302292245223
		Brain_Amygdala	CNKSR1	1	26500000	26500000	0.539	rs406985	3.06	rs12145714	2.69e-01	-5.32	1.138	440	6	lasso	0.28453	6.24e-08	-0.99140	0.32149	0.857673914327917	11.1497608862629
		Brain_Amygdala	CNOT6L	4	78600000	78700000	0.214	rs17419053	-2.53	rs11729215	7.68e-04	3.46	0.219	432	432	blup	0.0826	0.00402	-0.6797	0.496710	0.908880872463768	11.815451342029
		Brain_Amygdala	COG2	1	2.31e+08	2.31e+08	0.328	rs9431644	-2.60	rs16851635	-5.55e-03	-3.39	0.306	692	691	blup	0.06196	0.0115	0.66692	0.50483	0.908880872463768	11.815451342029
		Brain_Amygdala	COL16A1	1	32100000	32200000	0.395	rs4949458	-3.87	rs12072552	2.31e-01	-4.61	-1.246	354	27	enet	0.178	2.79e-05	0.29486	0.76810	0.959591597222222	12.4746907638889
		Brain_Amygdala	COL28A1	7	7400000	7580000	0.695	rs17248858	-2.52	rs6977800	6.21e-02	-4.08	0.541	709	19	lasso	0.16505	5.6e-05	0.1656	0.868445	0.983836621536524	12.7898760799748
		Brain_Amygdala	COL5A3	19	10070237	10121147	0.419	rs10424964	-3.06	rs2287805	0.02411	-3.52	-0.251	342	11	lasso	0.1773	2.9e-05	-0.40534	0.68523	0.931063780120482	12.1038291415663
		Brain_Amygdala	COL6A4P2	3	1.3e+08	1.3e+08	0.725	rs4682629	4.29	rs9757129	0.478322	-6.45	-0.041	330	6	lasso	0.47997	6.35e-14	0.0763	0.939192	0.986749422632794	12.8277424942263
		Brain_Amygdala	COLEC11	2	3640000	3690000	0.643	rs4514905	-2.74	rs4133261	0.07964	4.10	0.368	559	11	lasso	0.08655	0.00329	-0.2370	0.8126	0.969480980781975	12.6032527501657
		Brain_Amygdala	COMMD2	3	1.49e+08	1.49e+08	0.338	rs7636153	-3.25	rs10935774	0.091931	4.15	-0.320	475	23	enet	0.16757	4.9e-05	-1.4586	0.144678	0.759500338983051	9.87350440677966
		Brain_Amygdala	COQ6	14	74400000	74400000	0.277	rs747324	2.58	rs3180946	0.03614	-3.76	-0.790	408	28	enet	0.16495	5.63e-05	1.107	0.2682	0.826369918699187	10.7428089430894
		Brain_Amygdala	CORO7	16	4404543	4475706	0.479	rs3185547	-3.38	rs6500596	0.232467	-5.06	-0.332	437	3	lasso	0.27888	8.8e-08	0.52538	0.59932	0.921687666666667	11.9819396666667
		Brain_Amygdala	COX11	17	53029263	53046125	0.395	rs7225739	3.28	rs11870311	3.14e-02	-4.05	-0.704	499	40	enet	0.12182	0.000542	-0.07434	9.41e-01	0.986749422632794	12.8277424942263
		Brain_Amygdala	COX7A1	19	36641824	36643771	0.291	rs2162296	2.83	rs2972549	0.09937	-4.34	0.552	333	333	blup	0.19139	1.35e-05	-0.12276	0.90229	0.986456973451328	12.8239406548673
		Brain_Amygdala	COX8C	14	93800000	93800000	0.25	rs942067	3.73	rs7159126	-0.00369	3.25	2.275	409	409	blup	0.05087	0.0201	1.954	0.0507	0.604035099337748	7.85245629139073
		Brain_Amygdala	CPB2-AS1	13	46600000	46700000	0.857	rs9567697	-3.38	rs17600984	0.61070	7.26	-1.791	518	20	lasso	0.55409	8.62e-17	-1.7489	0.0803	0.707494579439252	9.19742953271028
		Brain_Amygdala	CPNE1	20	34213953	34252681	0.515	rs6060301	-2.66	rs11696527	2.29e-01	-5.96	0.545	299	13	lasso	0.3639	3.78e-10	-0.3862	0.69933	0.937563474387528	12.1883251670379
		Brain_Amygdala	CPSF1	8	1.46e+08	1.46e+08	0.762	rs2955224	2.29	rs2272666	0.47327	-6.55	-0.840	185	11	enet	0.48239	5.2e-14	0.577	5.64e-01	0.916845197132617	11.918987562724
		Brain_Amygdala	CPT1B	22	51007290	51017096	0.496	rs17001608	3.09	rs5770911	0.264364	-4.93	0.732	296	6	lasso	0.2955	3.18e-08	-0.2140	0.8305	0.974734109589041	12.6715434246575
		Brain_Amygdala	CRCP	7	65600000	65600000	0.642	rs6960582	2.65	rs160633	2.12e-03	-3.26	0.023	195	195	blup	0.23242	1.36e-06	0.8873	0.374912	0.870743783783784	11.3196691891892
		Brain_Amygdala	CRHR1-IT1	17	43697694	43725582	0.521	rs17689918	-3.73	rs17763086	4.42e-01	6.25	-3.683	92	25	enet	0.4164	9.12e-12	-2.99187	2.77e-03	0.16074935483871	2.08974161290323
		Brain_Amygdala	CRIPAK	4	1390000	1390000	0.554	rs17742599	-3.63	rs10014526	5.48e-02	4.59	-0.468	347	346	blup	0.16636	5.22e-05	-0.5769	0.563975	0.916845197132617	11.918987562724
		Brain_Amygdala	CRIPT	2	46800000	46900000	0.72	rs7606705	3.11	rs12105006	0.15882	4.95	-0.173	665	665	blup	0.20552	6.18e-06	0.5743	0.5658	0.916845197132617	11.918987562724
		Brain_Amygdala	CRLF3	17	29096406	29151794	0.501	rs35958868	-2.28	rs8082537	5.61e-02	-3.65	-0.108	276	24	enet	0.22344	2.26e-06	-0.62476	5.32e-01	0.90927900656045	11.8206270852858
		Brain_Amygdala	CROCC	1	17100000	17300000	0.499	rs3115788	-3.11	rs10127662	8.58e-02	3.87	-0.339	279	9	lasso	0.19802	9.36e-06	-0.65070	0.51524	0.908880872463768	11.815451342029
		Brain_Amygdala	CROCCP2	1	16900000	1.7e+07	0.712	rs12408442	-2.87	rs156908	1.02e-01	3.90	-1.059	263	33	enet	0.22666	1.88e-06	0.35979	0.71901	0.944159846715329	12.2740780072993
		Brain_Amygdala	CRYBB2P1	22	25844072	25916821	0.716	rs5997003	3.00	rs6004658	0.207371	4.57	-0.279	515	22	lasso	0.1563	8.94e-05	-0.4053	0.6852	0.931063780120482	12.1038291415663
		Brain_Amygdala	CRYGEP	2	2.09e+08	2.09e+08	0.694	rs2709417	3.48	rs1020581	0.43416	6.37	1.313	370	6	lasso	0.39353	4.8e-11	1.4337	0.1516	0.759500338983051	9.87350440677966
		Brain_Amygdala	CSGALNACT1	8	19300000	19600000	0.406	rs7005359	3.74	rs4431609	0.26009	5.44	-1.454	673	6	lasso	0.2651	2.01e-07	-1.134	2.57e-01	0.82360268683274	10.7068349288256
		Brain_Amygdala	CSGALNACT2	10	43600000	43700000	0.514	rs17158558	2.88	rs2257767	0.386768	6.02	-0.355	391	4	lasso	0.34659	1.21e-09	-0.4592	0.64606	0.925367786624204	12.0297812261146
		Brain_Amygdala	CTA-212D2.2	6	1.35e+08	1.35e+08	0.309	rs17778438	3.60	rs4896125	0.02067	-3.94	0.337	367	367	blup	0.07668	0.00543	-0.5759	0.5647	0.916845197132617	11.918987562724
		Brain_Amygdala	CTA-373H7.7	22	27063656	27064120	0.529	rs5761435	-3.37	rs4820732	0.008633	-3.77	0.568	878	13	lasso	0.0746	0.00605	-0.9704	0.3318	0.859497236111111	11.1734640694444
		Brain_Amygdala	CTA-390C10.10	22	25872185	25875938	0.518	rs5997003	3.00	rs7285549	0.081523	-4.89	-0.189	518	6	lasso	0.0948	0.00216	0.2961	0.7672	0.95925830437804	12.4703579569145
		Brain_Amygdala	CTA-445C9.15	22	26917949	26921002	0.74	rs16981387	-3.50	rs2283824	0.387133	6.13	-1.721	780	9	lasso	0.3377	2.18e-09	-1.1931	0.2328	0.818579332061069	10.6415313167939
		Brain_Amygdala	CTB-109A12.1	5	1.57e+08	1.57e+08	0.583	rs25855	2.87	rs11134778	0.38662	6.00	2.080	521	16	enet	0.36625	3.22e-10	2.0367	0.041680	0.556234926470588	7.23105404411765
		Brain_Amygdala	CTB-113D17.1	7	2.9e+07	29100000	0.613	rs10262205	3.20	rs929385	6.21e-02	4.23	0.677	706	23	enet	0.38588	8.25e-11	-0.0952	0.924174	0.986456973451328	12.8239406548673
		Brain_Amygdala	CTB-113P19.4	5	1.51e+08	1.51e+08	0.578	rs10066206	3.10	rs17112022	0.04547	4.50	0.369	573	16	lasso	0.23163	1.42e-06	1.1352	0.256278	0.82360268683274	10.7068349288256
		Brain_Amygdala	CTB-171A8.1	19	45135500	45222031	0.499	rs4802234	2.59	rs7260180	0.00332	-3.83	-0.659	433	432	blup	0.14751	0.000142	-1.34492	0.17865	0.761278959810875	9.89662647754137
		Brain_Amygdala	CTB-175P5.4	19	23582035	23598877	0.287	rs892147	-3.00	rs594320	0.21034	4.98	-0.526	239	8	lasso	0.19316	1.22e-05	-0.43203	0.66572	0.928037295839753	12.0644848459168
		Brain_Amygdala	CTB-31O20.4	19	1822088	1824542	0.782	rs8106290	2.48	rs1142530	-0.01089	-3.45	0.907	379	379	blup	0.05784	0.0141	-0.96131	0.33640	0.859497236111111	11.1734640694444
		Brain_Amygdala	CTB-50L17.9	19	4454791	4455217	0.525	rs11669913	-3.26	rs760369	0.28172	-5.19	-0.513	393	9	lasso	0.24672	5.94e-07	-0.08102	0.93543	0.986749422632794	12.8277424942263
		Brain_Amygdala	CTC-297N7.8	17	10575791	10579323	0.575	rs2079572	-3.43	rs8075503	1.99e-01	4.91	-0.362	514	20	enet	0.21893	2.92e-06	-0.26406	7.92e-01	0.968377376171352	12.5889058902276
		Brain_Amygdala	CTC-360G5.9	19	39425976	39429272	0.39	rs40469	-3.33	rs12985277	0.12467	-4.85	1.003	394	13	enet	0.27349	1.22e-07	-1.37849	0.16805	0.759500338983051	9.87350440677966
		Brain_Amygdala	CTC-367J11.1	5	1.5e+08	1.5e+08	0.76	rs977696	3.05	rs3846703	0.38570	5.82	0.466	485	11	lasso	0.32962	3.68e-09	0.5699	0.568724	0.916845197132617	11.918987562724
		Brain_Amygdala	CTC-459F4.1	19	28248092	28251757	0.493	rs988728	-1.64	rs10401215	0.40616	6.14	-0.626	279	10	lasso	0.37924	1.31e-10	-0.53397	0.59336	0.920816685518423	11.9706169117395
		Brain_Amygdala	CTC-484P3.1	5	94200000	94200000	0.453	rs293034	-3.54	rs255343	0.10850	4.61	-2.084	407	407	blup	0.12792	0.000395	-1.1792	0.238335	0.818579332061069	10.6415313167939
		Brain_Amygdala	CTC-498M16.4	5	87700000	87800000	0.677	rs304151	-3.01	rs7448716	0.21681	5.20	-1.512	256	12	enet	0.21588	3.46e-06	-1.4602	0.144225	0.759500338983051	9.87350440677966
		Brain_Amygdala	CTC-510F12.4	19	11411453	11431999	0.586	rs17242677	-2.65	rs423304	0.17159	-5.07	0.137	387	387	blup	0.11024	0.000983	-0.82608	0.40876	0.886492995255042	11.5244089383155
		Brain_Amygdala	CTD-2010I16.1	11	6510000	6510000	0.412	rs16912066	-3.04	rs10839585	1.19e-01	-4.58	0.794	648	6	lasso	0.20187	7.57e-06	-1.3598	0.173887	0.759500338983051	9.87350440677966
		Brain_Amygdala	CTD-2017D11.1	19	24216247	24249711	0.413	rs1088407	-2.85	rs888315	0.25383	4.83	1.039	168	14	enet	0.22729	1.82e-06	0.88515	0.37608	0.870743783783784	11.3196691891892
		Brain_Amygdala	CTD-2020K17.3	17	43315395	43319101	0.669	rs17631676	-3.37	rs1552458	3.11e-01	5.20	0.045	258	6	lasso	0.37353	1.95e-10	0.08074	9.36e-01	0.986749422632794	12.8277424942263
		Brain_Amygdala	CTD-2054N24.2	15	100000000	100000000	0.61	rs745104	2.42	rs7182621	0.08519	-4.41	-0.761	538	538	blup	0.21416	3.82e-06	0.8026	0.422233	0.890500781946073	11.5765101652989
		Brain_Amygdala	CTD-2132N18.4	17	40190250	40190752	0.397	rs4796750	-4.73	rs7208062	1.90e-03	3.30	-4.249	322	322	blup	0.0959	0.00205	-2.90763	3.64e-03	0.17315375	2.25099875
		Brain_Amygdala	CTD-2210P24.4	11	45800000	45800000	0.364	rs1125082	2.71	rs2666890	6.59e-02	3.63	-0.661	400	400	blup	0.04301	0.0301	-1.0085	0.313231	0.850541884730539	11.057044501497
		Brain_Amygdala	CTD-2227C6.2	5	82300000	82300000	0.232	rs16899823	-2.62	rs7717856	0.10603	-4.46	0.221	403	6	enet	0.18779	1.64e-05	-0.4886	0.625147	0.921687666666667	11.9819396666667
		Brain_Amygdala	CTD-2228A4.1	5	17100000	17100000	0.483	rs410808	-3.16	rs632754	0.24819	4.85	0.399	432	6	lasso	0.17766	2.84e-05	0.2203	0.825642	0.974734109589041	12.6715434246575
		Brain_Amygdala	CTD-2228K2.7	5	473000	481000	0.863	rs9654453	-3.18	rs11134054	0.02268	-4.20	-1.209	325	17	lasso	0.33722	2.24e-09	0.4169	0.676782	0.930881493930197	12.1014594210926
		Brain_Amygdala	CTD-2240E14.4	19	10199708	10201053	0.349	rs10424964	-3.06	rs7253062	0.10868	-3.72	-2.425	362	3	lasso	0.08567	0.00344	2.09288	0.03636	0.540592066115703	7.02769685950413
		Brain_Amygdala	CTD-2248H3.1	5	80500000	80500000	0.548	rs26784	-2.65	rs11950033	0.31881	5.84	0.503	447	5	lasso	0.27237	1.3e-07	0.6714	0.501969	0.908880872463768	11.815451342029
		Brain_Amygdala	CTD-2292P10.4	8	1.44e+08	1.44e+08	0.309	rs13266463	3.70	rs2244163	0.14740	-4.52	1.534	405	15	enet	0.09905	0.00174	-2.309	2.09e-02	0.46998875	6.10985375
		Brain_Amygdala	CTD-2303H24.2	17	18424439	18437376	0.353	rs2073078	-2.32	rs584300	-1.00e-02	3.80	0.045	291	19	enet	0.07267	0.00665	-0.36810	7.13e-01	0.943110923076923	12.260442
		Brain_Amygdala	CTD-2324F15.2	5	6310000	6340000	0.405	rs271413	2.34	rs11744626	0.11419	-4.48	-1.694	636	10	lasso	0.13516	0.000271	1.4302	0.152655	0.759500338983051	9.87350440677966
		Brain_Amygdala	CTD-2325M2.1	19	8073613	8080909	0.476	rs1007545	2.75	rs882951	0.12567	-4.43	0.157	434	434	blup	0.09453	0.00219	-0.25024	0.80240	0.968377376171352	12.5889058902276
		Brain_Amygdala	CTD-2349P21.5	17	29056487	29058220	0.141	rs35958868	-2.28	rs3794794	3.68e-02	3.22	-0.591	281	281	blup	0.01868	0.108	-0.29223	7.70e-01	0.95996534996535	12.4795495495495
		Brain_Amygdala	CTD-2349P21.9	17	29119390	29119851	0.754	rs35958868	-2.28	rs1808257	1.17e-01	4.19	-0.806	268	268	blup	0.32401	5.28e-09	-0.34417	7.31e-01	0.946092805755396	12.2992064748201
		Brain_Amygdala	CTD-2380F24.1	16	19772561	19777421	0.272	rs13333955	2.40	rs1858973	0.039589	-3.87	-0.552	453	10	lasso	0.1234	0.000499	0.16071	0.87232	0.985110843113033	12.8064409604694
		Brain_Amygdala	CTD-2521M24.11	19	17563020	17563778	0.773	rs12608932	6.32	rs10415815	-0.01075	-3.12	-0.501	437	25	lasso	0.0926	0.00242	1.33167	0.18297	0.769502331002331	10.0035303030303
		Brain_Amygdala	CTD-2523D13.2	11	1.2e+08	1.2e+08	0.387	rs673292	2.33	rs2136421	-1.16e-02	3.49	-0.560	470	470	blup	0.04929	0.0218	0.5474	0.584125	0.918302754126846	11.937935803649
		Brain_Amygdala	CTD-2530N21.4	8	22100000	22100000	0.447	rs7008137	3.35	rs747801	0.03004	-3.24	-1.164	480	480	blup	0.04371	0.029	2.627	8.61e-03	0.304497407407407	3.9584662962963
		Brain_Amygdala	CTD-2541M15.3	8	6470000	6470000	0.496	rs1425786	-2.94	rs2454517	0.22084	-4.60	-0.557	898	8	lasso	0.26705	1.79e-07	-0.555	5.79e-01	0.917597591908531	11.9287686948109
		Brain_Amygdala	CTD-2554C21.3	19	38320191	38322797	0.215	rs332847	2.24	rs1643461	0.07801	4.19	0.729	327	327	blup	0.11369	0.000823	1.09074	0.27539	0.826369918699187	10.7428089430894
		Brain_Amygdala	CTD-2561B21.5	17	78940172	78945013	0.442	rs2289764	2.94	rs6565507	3.28e-01	5.38	0.647	441	2	lasso	0.31852	7.5e-09	0.62057	5.35e-01	0.90927900656045	11.8206270852858
		Brain_Amygdala	CTD-2583A14.11	19	58379541	58380202	0.386	rs933670	-2.77	rs1047128	0.09132	4.02	-1.112	468	5	lasso	0.0738	0.00629	-1.13076	0.25816	0.824919786856128	10.7239572291297
		Brain_Amygdala	CTD-2619J13.17	19	58939999	58942515	0.237	rs933670	-2.77	rs3764535	0.03426	-3.43	2.252	304	304	blup	0.04738	0.0241	-0.67987	0.49659	0.908880872463768	11.815451342029
		Brain_Amygdala	CTD-2619J13.19	19	58951815	58957216	0.245	rs933670	-2.77	rs3764535	0.05690	4.25	2.252	302	302	blup	0.11127	0.000932	1.40920	0.15877	0.759500338983051	9.87350440677966
		Brain_Amygdala	CTD-2650P22.1	15	52300000	52300000	0.291	rs2398	-3.80	rs2278295	0.04081	3.90	-3.070	378	16	enet	0.04677	0.0248	-2.8803	0.003973	0.174327487804878	2.26625734146341
		Brain_Amygdala	CTD-2651B20.1	15	45400000	45400000	0.435	rs16945097	3.02	rs2458236	0.03141	-4.30	-0.685	306	306	blup	0.15353	0.000103	1.9501	0.051162	0.604464	7.858032
		Brain_Amygdala	CTD-2651B20.3	15	45500000	45600000	0.626	rs16945097	3.02	rs7167146	0.43035	-6.49	-0.778	334	38	enet	0.5478	1.57e-16	1.1883	0.234729	0.818579332061069	10.6415313167939
		Brain_Amygdala	CTD-2651B20.4	15	45600000	45600000	0.525	rs16945097	3.02	rs1145080	0.35148	-6.07	-0.002	324	324	blup	0.41091	1.37e-11	-0.0172	0.986248	0.998274100056211	12.9775633007307
		Brain_Amygdala	CTD-3025N20.2	8	66400000	66500000	0.295	rs7005571	-3.42	rs11992528	0.07319	-4.10	-0.897	363	8	lasso	0.12802	0.000393	1.150	2.50e-01	0.820432154264973	10.6656180054446
		Brain_Amygdala	CTD-3025N20.3	8	66500000	66500000	0.368	rs7005571	-3.32	rs7836349	0.01609	-4.17	-1.567	360	360	blup	0.04535	0.0267	0.632	5.27e-01	0.90927900656045	11.8206270852858
		Brain_Amygdala	CTD-3074O7.12	11	66300000	66300000	0.216	rs4397861	-2.61	rs3867132	3.40e-02	-4.35	-1.611	262	262	blup	0.08994	0.00277	1.7893	0.073559	0.696052879581152	9.04868743455497
		Brain_Amygdala	CTD-3092A11.1	15	30800000	30800000	0.223	rs6492918	-1.91	rs2046362	0.15570	4.20	-0.381	133	9	lasso	0.16818	4.74e-05	-0.1916	0.848021	0.979826447655748	12.7377438195247
		Brain_Amygdala	CTD-3157E16.1	17	15691101	15691519	0.372	rs2856229	-3.24	rs2324027	2.90e-01	-5.24	-1.859	332	6	lasso	0.26046	2.65e-07	1.84756	6.47e-02	0.661336931818182	8.59738011363636
		Brain_Amygdala	CTD-3179P9.1	5	1.17e+08	1.18e+08	0.311	rs9327072	2.90	rs12655706	-0.00450	3.76	-0.322	384	384	blup	0.06991	0.00765	-0.0529	0.957811	0.989719695002872	12.8663560350373
		Brain_Amygdala	CTH	1	70900000	70900000	0.406	rs17266340	-2.17	rs2807904	-7.03e-03	3.02	-0.386	436	436	blup	0.08121	0.00432	-0.30572	0.75982	0.957450980392157	12.446862745098
		Brain_Amygdala	CTNNAL1	9	1.12e+08	1.12e+08	0.318	rs1930096	3.34	rs4636276	-0.009932	3.25	0.125	621	621	blup	0.07854	0.00494	-0.34897	0.72711	0.94487116967509	12.2833252057762
		Brain_Amygdala	CTNNB1	3	41200000	41300000	0.237	rs9942020	2.86	rs3915129	0.116202	4.21	0.500	378	7	lasso	0.11392	0.000814	0.4385	0.661032	0.928037295839753	12.0644848459168
		Brain_Amygdala	CTSO	4	1.57e+08	1.57e+08	0.405	rs7693476	-3.30	rs1533310	1.16e-02	-3.72	0.123	466	466	blup	0.0944	0.00221	0.3647	0.715364	0.943110923076923	12.260442
		Brain_Amygdala	CWC22	2	1.81e+08	1.81e+08	0.449	rs6719828	2.83	rs17175114	-0.01098	3.15	0.399	518	518	blup	0.00639	0.216	1.0178	0.3088	0.850541884730539	11.057044501497
		Brain_Amygdala	CYB561	17	61509665	61523739	0.29	rs12940055	-2.58	rs3087776	1.68e-01	-4.63	-0.017	257	16	enet	0.16493	5.64e-05	0.57374	5.66e-01	0.916845197132617	11.918987562724
		Brain_Amygdala	CYBRD1	2	1.72e+08	1.72e+08	0.532	rs6712098	2.19	rs2542943	0.07765	-4.80	-0.273	355	6	lasso	0.25331	4.04e-07	1.0539	0.2919	0.83366971473851	10.8377062916006
		Brain_Amygdala	CYP1A1	15	7.5e+07	7.5e+07	0.34	rs12441881	-2.62	rs6495112	0.03418	3.57	-1.203	345	345	blup	0.01884	0.107	-1.0982	0.272097	0.826369918699187	10.7428089430894
		Brain_Amygdala	CYP26C1	10	94800000	94800000	0.495	rs12256435	2.96	rs11596160	0.085336	-4.55	0.634	530	12	lasso	0.07607	0.0056	-0.6602	0.50913	0.908880872463768	11.815451342029
		Brain_Amygdala	CYP2D6	22	42522501	42526908	0.543	rs5758756	-2.01	rs5758589	0.290253	-5.40	0.375	357	13	enet	0.3057	1.69e-08	-0.0979	0.9220	0.986456973451328	12.8239406548673
		Brain_Amygdala	CYP2D7P1	22	42536214	42540576	0.364	rs5758756	-2.01	rs8142673	0.013514	3.63	-0.285	361	361	blup	0.0606	0.0123	0.6928	0.4884	0.908880872463768	11.815451342029
		Brain_Amygdala	CYP4F24P	19	15871051	15890719	0.811	rs7259202	-2.66	rs10518252	0.70170	7.80	-0.695	532	5	lasso	0.69978	3.85e-24	-0.53216	0.59462	0.920816685518423	11.9706169117395
		Brain_Amygdala	CYP4F32P	2	95400000	95400000	0.386	rs7605623	-2.63	rs6716242	0.12116	4.07	-1.422	65	8	enet	0.02032	0.0989	-1.4763	0.1399	0.759500338983051	9.87350440677966
		Brain_Amygdala	D2HGDH	2	2.43e+08	2.43e+08	0.64	rs7595071	-3.56	rs6733823	0.18996	4.88	1.729	223	8	lasso	0.31557	9.05e-09	1.5548	0.1200	0.759500338983051	9.87350440677966
		Brain_Amygdala	DACT3-AS1	19	47163621	47180704	0.447	rs3848534	2.87	rs3848528	0.06434	3.88	-0.896	359	359	blup	0.08506	0.00355	0.29642	0.76691	0.95925830437804	12.4703579569145
		Brain_Amygdala	DARS2	1	1.74e+08	1.74e+08	0.253	rs947505	-2.19	rs9425756	1.01e-01	-3.94	-0.764	277	6	enet	0.08742	0.00315	0.81083	0.41747	0.887740579196218	11.5406275295508
		Brain_Amygdala	DBF4B	17	42785976	42829632	0.519	rs12450413	2.50	rs4369727	3.66e-01	-5.83	-0.117	389	6	lasso	0.38504	8.75e-11	-0.31077	7.56e-01	0.955717171929825	12.4243232350877
		Brain_Amygdala	DCAKD	17	43100708	43138473	0.248	rs17631676	-3.37	rs9915259	1.32e-01	4.26	-0.075	325	3	lasso	0.09781	0.00186	0.03142	9.75e-01	0.99626253968254	12.951413015873
		Brain_Amygdala	DCST2	1	1.55e+08	1.55e+08	0.357	rs7543174	-2.88	rs1045253	8.19e-03	3.43	-0.098	379	379	blup	0.10126	0.00156	-0.93421	0.35019	0.865373365384615	11.24985375
		Brain_Amygdala	DDB2	11	47200000	47300000	0.303	rs4992357	-2.10	rs3736101	4.42e-02	4.06	0.826	299	299	blup	0.08772	0.0031	0.8677	0.385576	0.874717810844893	11.3713315409836
		Brain_Amygdala	DDO	6	1.11e+08	1.11e+08	0.598	rs9487281	2.88	rs3757351	0.07812	4.39	1.860	410	410	blup	0.19412	1.16e-05	1.8656	0.0621	0.65193704	8.47518152
		Brain_Amygdala	DDT	22	24315293	24322660	0.464	rs6003740	-2.35	rs7291031	-0.011762	-3.22	0.524	399	399	blup	0.0832	0.0039	-0.8351	0.4037	0.881597224242424	11.4607639151515
		Brain_Amygdala	DDX11	12	31200000	31300000	0.812	rs10843870	2.62	rs11219	0.704413	-7.80	-1.109	455	7	lasso	0.67994	5.93e-23	1.0459	0.29563	0.835956043956044	10.8674285714286
		Brain_Amygdala	DDX11L2	2	1.14e+08	1.14e+08	0.62	rs3762494	2.64	rs4849261	0.37552	5.85	-0.748	351	9	lasso	0.40586	1.98e-11	-0.2181	0.8274	0.974734109589041	12.6715434246575
		Brain_Amygdala	DDX42	17	61851136	61896677	0.319	rs12940055	-2.58	rs2013288	2.16e-01	-5.14	-1.206	313	10	enet	0.20266	7.24e-06	1.18982	2.34e-01	0.818579332061069	10.6415313167939
		Brain_Amygdala	DDX51	12	1.33e+08	1.33e+08	0.299	rs12312805	2.70	rs12320530	-0.007324	3.57	0.140	278	278	blup	0.07002	0.00761	-1.3531	0.17602	0.761131937799043	9.89471519138756
		Brain_Amygdala	DECR2	16	451826	462487	0.261	rs5841	-4.42	rs3743890	0.181701	4.43	-3.116	390	3	lasso	0.16185	6.64e-05	-3.26076	0.00111	0.106046315789474	1.37860210526316
		Brain_Amygdala	DFNA5	7	24700000	24800000	0.637	rs2717904	-3.59	rs876308	3.69e-01	5.83	0.336	629	10	lasso	0.3065	1.6e-08	0.7101	0.477612	0.908880872463768	11.815451342029
		Brain_Amygdala	DGCR10	22	19010569	19011063	0.42	rs431289	3.30	rs2871006	0.343682	-5.58	0.932	435	5	lasso	0.3057	1.68e-08	-0.6599	0.5093	0.908880872463768	11.815451342029
		Brain_Amygdala	DGCR11	22	19033675	19035888	0.474	rs431289	3.30	rs5992356	0.124695	3.85	0.307	427	427	blup	0.1799	2.52e-05	-0.0950	0.9243	0.986456973451328	12.8239406548673
		Brain_Amygdala	DGCR2	22	19023795	19109967	0.412	rs431289	3.30	rs1034727	0.116120	4.81	-1.293	411	7	lasso	0.1895	1.49e-05	-0.7755	0.4381	0.898679475484607	11.6828331812999
		Brain_Amygdala	DHFR	5	79900000	80000000	0.497	rs26784	-2.65	rs863215	0.32087	-5.81	1.465	480	19	lasso	0.29839	2.66e-08	-1.1847	0.236127	0.818579332061069	10.6415313167939
		Brain_Amygdala	DHODH	16	72042487	72058954	0.481	rs16970967	-2.92	rs1424241	0.318996	-5.41	0.113	370	3	lasso	0.27393	1.19e-07	0.05672	0.95477	0.989356787564767	12.861638238342
		Brain_Amygdala	DHRS1	14	24800000	24800000	0.459	rs7142198	-2.58	rs12895335	0.31762	-5.71	1.174	495	15	enet	0.30703	1.55e-08	-0.645	0.5190	0.908880872463768	11.815451342029
		Brain_Amygdala	DHRS11	17	34948228	34957235	0.426	rs9906189	-4.69	rs4796221	2.22e-01	-5.23	2.053	310	20	enet	0.25909	2.87e-07	-3.18417	1.45e-03	0.124473666666667	1.61815766666667
		Brain_Amygdala	DHRS4L2	14	24400000	24500000	0.595	rs10138696	-2.75	rs8003491	0.29743	-6.08	-0.358	493	8	lasso	0.2774	9.63e-08	0.249	0.8034	0.968377376171352	12.5889058902276
		Brain_Amygdala	DIDO1	20	61509090	61569304	0.436	rs6089754	-3.77	rs6090155	4.22e-02	-4.10	1.128	470	29	enet	0.24853	5.34e-07	-1.0266	0.30461	0.847985690184049	11.0238139723926
		Brain_Amygdala	DIS3	13	73300000	73400000	0.231	rs9542980	-2.79	rs9530138	0.00562	4.14	0.510	517	517	blup	0.05	0.0211	1.7588	0.0786	0.707494579439252	9.19742953271028
		Brain_Amygdala	DIS3L	15	66600000	66600000	0.451	rs8039102	-2.27	rs4550404	0.02546	3.55	1.545	489	489	blup	0.11708	0.000692	-0.7809	0.434875	0.897444	11.666772
		Brain_Amygdala	DKK3	11	1.2e+07	1.2e+07	0.429	rs2706660	-3.37	rs1564943	-2.58e-03	3.08	0.162	771	771	blup	0.07925	0.00477	-0.8375	0.402321	0.881597224242424	11.4607639151515
		Brain_Amygdala	DNA2	10	70200000	70200000	0.393	rs3740055	3.71	rs10823215	0.190828	-5.20	0.155	384	384	blup	0.23896	9.31e-07	0.2581	0.79635	0.968377376171352	12.5889058902276
		Brain_Amygdala	DNAH2	17	7620672	7737062	0.489	rs9902027	-3.75	rs3922495	-7.66e-03	-3.30	-1.729	512	512	blup	0.08936	0.00285	1.57730	1.15e-01	0.752309090909091	9.78001818181818
		Brain_Amygdala	DNAH7	2	1.97e+08	1.97e+08	0.349	rs11674328	2.75	rs12996251	0.20104	4.72	0.299	385	385	blup	0.12668	0.000421	0.0941	0.9250	0.986456973451328	12.8239406548673
		Brain_Amygdala	DNAJC15	13	43600000	43700000	0.626	rs9590706	-3.45	rs1028735	0.38528	-6.47	-1.639	599	28	enet	0.50999	4.93e-15	1.7753	0.0758	0.704762886597938	9.1619175257732
		Brain_Amygdala	DNAJC3	13	96300000	96400000	0.384	rs17300991	2.91	rs4238314	0.03211	3.81	-0.904	500	500	blup	0.12359	0.000494	-0.3139	0.7536	0.955717171929825	12.4243232350877
		Brain_Amygdala	DNAJC3-AS1	13	96300000	96300000	0.316	rs17300991	2.91	rs7324781	0.03697	3.87	1.174	500	500	blup	0.05168	0.0193	1.0072	0.3138	0.850541884730539	11.057044501497
		Brain_Amygdala	DND1P1	17	43663237	43664295	0.395	rs17689918	-3.73	rs8072451	2.26e-01	5.36	-3.685	119	4	lasso	0.26489	2.04e-07	-3.15336	1.61e-03	0.131654090909091	1.71150318181818
		Brain_Amygdala	DNLZ	9	1.39e+08	1.39e+08	0.822	rs11103292	3.09	rs11145958	0.132276	4.96	-0.013	372	18	lasso	0.31049	1.25e-08	-0.46729	0.64029	0.922982139423077	11.9987678125
		Brain_Amygdala	DNM1P46	15	100000000	100000000	0.658	rs745104	2.42	rs9920347	0.18753	-4.78	0.190	539	11	lasso	0.2	8.39e-06	0.0017	0.998643	1	13
		Brain_Amygdala	DOCK7	1	62900000	63200000	0.621	rs12121455	2.85	rs3889509	-7.29e-03	-3.77	0.081	533	20	lasso	-0.00156	0.355	-0.37859	0.70499	0.938769067357513	12.2039978756477
		Brain_Amygdala	DOCK9-AS2	13	99700000	99700000	0.487	rs1923894	3.04	rs2390184	0.26959	-5.12	0.733	547	10	lasso	0.24028	8.62e-07	-0.6689	0.5036	0.908880872463768	11.815451342029
		Brain_Amygdala	DPM2	9	1.31e+08	1.31e+08	0.323	rs2270204	-3.52	rs7860034	0.198463	4.69	-1.451	345	5	lasso	0.20838	5.27e-06	-1.60882	0.10766	0.737991263940521	9.59388643122677
		Brain_Amygdala	DPP8	15	65700000	65800000	0.296	rs581427	2.04	rs9806220	0.00107	3.39	-0.675	317	317	blup	0.03243	0.0521	-0.4062	0.684575	0.931063780120482	12.1038291415663
		Brain_Amygdala	DPYD	1	97500000	98400000	0.41	rs6604094	2.68	rs4598523	1.15e-02	-3.44	-0.404	406	406	blup	0.0654	0.00962	-0.26665	0.78974	0.968377376171352	12.5889058902276
		Brain_Amygdala	DRAM2	1	1.12e+08	1.12e+08	0.614	rs12082033	2.55	rs3818797	2.31e-01	5.13	-0.997	577	6	lasso	0.23989	8.82e-07	-1.55019	0.12110	0.759500338983051	9.87350440677966
		Brain_Amygdala	DSC1	18	28709199	28742819	0.416	rs1658096	-2.83	rs2298614	0.02143	3.85	1.098	502	502	blup	0.04987	0.0212	0.4750	0.634781	0.921687666666667	11.9819396666667
		Brain_Amygdala	DSCC1	8	1.21e+08	1.21e+08	0.385	rs2470040	-1.86	rs7815122	0.24782	-5.48	0.622	453	1	lasso	0.20499	6.36e-06	-0.622	5.34e-01	0.90927900656045	11.8206270852858
		Brain_Amygdala	DSTYK	1	2.05e+08	2.05e+08	0.351	rs3820336	3.46	rs1172147	9.41e-02	4.40	-0.217	591	591	blup	0.10699	0.00116	-0.35368	0.72358	0.944644716981132	12.2803813207547
		Brain_Amygdala	DTD1	20	18568537	18744561	0.186	rs8116885	-2.56	rs8182677	2.29e-01	5.06	1.623	482	1	lasso	0.13365	0.000293	1.6230	0.10459	0.730852432432432	9.50108162162162
		Brain_Amygdala	DTYMK	2	2.43e+08	2.43e+08	0.467	rs7595071	-3.56	rs10204525	-0.01065	3.15	-1.232	244	23	enet	0.01644	0.122	-0.8899	0.3735	0.870743783783784	11.3196691891892
		Brain_Amygdala	DUOX1	15	45400000	45500000	0.287	rs16945097	3.02	rs2292468	0.16625	-4.10	-0.327	304	304	blup	0.03586	0.0435	0.9496	0.342323	0.859497236111111	11.1734640694444
		Brain_Amygdala	DUS2	16	68021664	68113223	0.229	rs35316276	2.62	rs28711261	0.081236	4.05	-0.933	256	18	enet	0.13643	0.000254	-1.20864	0.22680	0.818579332061069	10.6415313167939
		Brain_Amygdala	DUS3L	19	5784843	5791249	0.514	rs4807725	2.22	rs3826798	0.19566	-4.37	-0.223	392	6	lasso	0.12531	0.000452	0.06615	0.94726	0.986749422632794	12.8277424942263
		Brain_Amygdala	EARS2	16	23533335	23568391	0.269	rs9940479	3.48	rs34514	0.132224	-4.07	0.943	429	12	lasso	0.10985	0.001	-0.74476	0.45642	0.905335639097744	11.7693633082707
		Brain_Amygdala	EBPL	13	50200000	50300000	0.37	rs1535544	-3.13	rs9568298	0.07263	-4.44	-0.925	395	7	lasso	0.09874	0.00177	1.6670	0.0955	0.729479254237288	9.48323030508475
		Brain_Amygdala	ECE2	3	1.84e+08	1.84e+08	0.391	rs4132006	-2.76	rs1001817	0.227821	5.03	0.567	511	25	enet	0.29994	2.42e-08	0.6953	0.486865	0.908880872463768	11.815451342029
		Brain_Amygdala	ECHDC3	10	11800000	11800000	0.363	rs7088943	-3.68	rs17554109	0.110843	-4.21	1.240	472	6	lasso	0.27513	1.1e-07	-0.8618	0.38877	0.877068859649123	11.4018951754386
		Brain_Amygdala	EED	11	8.6e+07	8.6e+07	0.568	rs11234427	2.86	rs3781812	-2.64e-03	3.10	1.124	534	10	lasso	0.02596	0.0731	-1.0799	0.280201	0.826369918699187	10.7428089430894
		Brain_Amygdala	EFCAB1	8	49600000	49600000	0.695	rs11774442	-2.45	rs12548278	0.20857	4.53	0.595	292	9	lasso	0.18429	1.99e-05	1.072	2.84e-01	0.828064829821718	10.7648427876823
		Brain_Amygdala	EFCAB13	17	45400656	45518678	0.247	rs2165846	3.53	rs6504872	1.34e-01	4.08	-1.838	343	343	blup	0.11495	0.000772	-2.21539	2.67e-02	0.516487096774194	6.71433225806452
		Brain_Amygdala	EFCAB2	1	2.45e+08	2.45e+08	0.634	rs9661248	3.18	rs6700087	4.50e-01	6.62	0.392	474	6	lasso	0.47892	6.92e-14	0.30118	0.76328	0.958227997208653	12.4569639637125
		Brain_Amygdala	EFEMP1	2	56100000	56200000	0.399	rs6760637	3.33	rs3791675	0.03094	3.89	0.111	467	467	blup	0.0628	0.011	-0.6991	0.4845	0.908880872463768	11.815451342029
		Brain_Amygdala	EFEMP2	11	65600000	65600000	0.313	rs684546	-2.63	rs12289836	-7.88e-03	-3.35	1.918	349	5	lasso	-0.01021	0.718	-1.3853	0.165949	0.759500338983051	9.87350440677966
		Brain_Amygdala	EFHB	3	19900000	20000000	0.694	rs9917784	-2.74	rs1133328	0.441356	6.21	-0.333	381	11	lasso	0.4126	1.21e-11	-0.2705	0.786804	0.967759937799043	12.5808791913876
		Brain_Amygdala	EHD4	15	42200000	42300000	0.571	rs16972473	-3.02	rs1648854	0.03938	-3.73	0.153	433	433	blup	0.13133	0.000331	-0.0721	0.942557	0.986749422632794	12.8277424942263
		Brain_Amygdala	EIF2A	3	1.5e+08	1.5e+08	0.435	rs7634891	-3.46	rs6440685	0.297147	-5.77	1.544	435	4	lasso	0.35495	6.91e-10	-1.6161	0.106064	0.733385440613027	9.53401072796935
		Brain_Amygdala	EIF2AK1	7	6060000	6100000	0.351	rs2881189	-3.51	rs17136358	2.08e-02	-3.50	0.507	331	4	lasso	0.03245	0.052	0.5429	0.587180	0.918302754126846	11.937935803649
		Brain_Amygdala	EIF2B2	14	75500000	75500000	0.295	rs3742783	-2.96	rs4384542	0.22677	-4.99	-1.489	413	2	lasso	0.16092	6.98e-05	1.476	0.1400	0.759500338983051	9.87350440677966
		Brain_Amygdala	EIF2S2	20	32676104	32700138	0.328	rs4911429	3.35	rs9679764	-4.33e-03	-2.98	-0.677	280	280	blup	0.05596	0.0155	1.2221	0.22166	0.818579332061069	10.6415313167939
		Brain_Amygdala	EIF2S2P3	10	94400000	94400000	0.41	rs12256435	2.96	rs6583826	0.262428	-4.86	-2.702	387	4	enet	0.15511	9.5e-05	2.6068	0.00914	0.304497407407407	3.9584662962963
		Brain_Amygdala	EIF3C	16	28699879	28747051	0.54	rs252283	2.43	rs13338835	0.014187	-3.74	-0.939	204	21	enet	0.12784	0.000397	-0.88638	0.37541	0.870743783783784	11.3196691891892
		Brain_Amygdala	EIF4HP2	22	31298206	31298768	0.438	rs16988925	-2.90	rs8004	0.207216	-5.16	-0.849	393	66	enet	0.1997	8.54e-06	-0.1761	0.8602	0.981479746835443	12.7592367088608
		Brain_Amygdala	ELAC2	17	12895708	12921504	0.507	rs9892731	-3.78	rs1044569	3.51e-01	-5.62	-1.198	570	4	lasso	0.32573	4.72e-09	1.36055	1.74e-01	0.759500338983051	9.87350440677966
		Brain_Amygdala	ELMO3	16	67233014	67237932	0.39	rs7200950	-2.36	rs17700154	-0.009848	3.39	0.729	259	259	blup	0.01635	0.123	-0.72488	0.46852	0.905335639097744	11.7693633082707
		Brain_Amygdala	ELP3	8	27900000	2.8e+07	0.524	rs11786174	2.80	rs2305451	0.28414	5.31	-1.431	567	7	lasso	0.22375	2.22e-06	-1.533	1.25e-01	0.759500338983051	9.87350440677966
		Brain_Amygdala	EMC1	1	19500000	19600000	0.479	rs10799834	4.17	rs732725	1.72e-01	4.85	-0.336	505	7	lasso	0.18148	2.31e-05	-0.03258	0.97401	0.99626253968254	12.951413015873
		Brain_Amygdala	EMILIN3	20	39989223	39995467	0.287	rs6124298	2.45	rs12625074	-8.74e-03	-3.71	0.960	353	353	blup	0.07349	0.00638	-1.0816	0.27942	0.826369918699187	10.7428089430894
		Brain_Amygdala	EML6	2	5.5e+07	55200000	0.501	rs6717482	-4.17	rs11692696	0.04280	4.07	2.209	574	53	enet	0.18346	2.08e-05	-0.8211	0.4116	0.886492995255042	11.5244089383155
		Brain_Amygdala	ENOSF1	18	672546	712676	0.386	rs2846834	-3.50	rs7235988	0.06613	4.08	-0.334	626	4	lasso	0.09194	0.0025	-0.5296	0.596419	0.920816685518423	11.9706169117395
		Brain_Amygdala	ENPP7P4	3	1.26e+08	1.26e+08	0.344	rs16837290	-3.06	rs1127717	0.094360	4.14	-0.393	388	3	lasso	0.07713	0.00531	-0.4711	0.637584	0.921835898876404	11.9838666853933
		Brain_Amygdala	EP400NL	12	1.33e+08	1.33e+08	0.399	rs12312805	2.70	rs12426424	0.057174	-3.82	0.365	318	4	lasso	0.11119	0.000936	-0.0630	0.94976	0.986749422632794	12.8277424942263
		Brain_Amygdala	EPC1	10	32600000	32700000	0.346	rs2998052	2.06	rs17488859	-0.011755	-3.01	1.360	313	313	blup	0.02392	0.0815	0.7528	0.45155	0.903902447163515	11.7507318131257
		Brain_Amygdala	EPG5	18	43427574	43547240	0.418	rs17675966	-3.26	rs1440823	0.05140	4.22	0.800	511	7	lasso	0.24133	8.12e-07	0.2788	0.780406	0.966242528561597	12.5611528713008
		Brain_Amygdala	ERAP1	5	96100000	96100000	0.484	rs26481	-4.03	rs1057569	0.33242	-5.50	-3.556	501	5	lasso	0.29894	2.57e-08	3.5726	0.000353	0.0541083846153846	0.703409
		Brain_Amygdala	ERAP2	5	96200000	96300000	0.807	rs26481	-4.03	rs2549794	0.63446	7.62	-0.089	507	27	enet	0.66711	3.18e-22	0.3379	0.735450	0.946746269670959	12.3077015057225
		Brain_Amygdala	ERCC3	2	1.28e+08	1.28e+08	0.269	rs4663114	2.57	rs7585314	0.05304	-3.52	-0.920	455	455	blup	0.0922	0.00247	1.1773	0.2391	0.819090151515152	10.648171969697
		Brain_Amygdala	ERCC5	13	1.03e+08	1.04e+08	0.42	rs9518779	3.42	rs4150274	0.01818	-3.39	0.576	706	8	lasso	0.05226	0.0188	-1.2115	0.2257	0.818579332061069	10.6415313167939
		Brain_Amygdala	ERGIC3	20	34129770	34145405	0.255	rs1535466	-3.77	rs17092784	1.02e-01	4.29	0.161	314	6	enet	0.05845	0.0137	0.0300	0.97608	0.99626253968254	12.951413015873
		Brain_Amygdala	ERO1LB	1	2.36e+08	2.36e+08	0.374	rs10925185	3.13	rs2492371	2.43e-01	4.65	-0.527	583	2	lasso	0.19031	1.43e-05	-0.58834	0.55630	0.915243299908842	11.898162898815
		Brain_Amygdala	ERP27	12	15100000	15100000	0.268	rs1055151	2.53	rs2193360	0.112933	-3.85	-0.917	386	386	blup	0.08864	0.00296	0.7141	0.47519	0.908880872463768	11.815451342029
		Brain_Amygdala	ERV3-1	7	64500000	64500000	0.341	rs1589895	3.09	rs7780100	2.95e-01	5.70	-1.182	255	5	lasso	0.29767	2.78e-08	-1.0563	0.290819	0.833094555732484	10.8302292245223
		Brain_Amygdala	ESPNL	2	2.39e+08	2.39e+08	0.615	rs515342	3.01	rs12479385	0.26541	4.88	-1.256	491	491	blup	0.218	3.07e-06	-0.7762	0.4376	0.898678538812785	11.6828210045662
		Brain_Amygdala	ESYT2	7	1.59e+08	1.59e+08	0.199	rs3812311	2.81	rs1869363	1.29e-01	4.28	1.080	406	2	lasso	0.16225	6.5e-05	0.9699	0.332090	0.859497236111111	11.1734640694444
		Brain_Amygdala	ETFDH	4	1.6e+08	1.6e+08	0.437	rs8396	-2.18	rs7679753	6.07e-02	-4.04	-2.103	272	272	blup	0.22027	2.7e-06	1.0608	0.288768	0.83225303514377	10.819289456869
		Brain_Amygdala	ETS1	11	1.28e+08	1.28e+08	0.583	rs12293164	-3.63	rs4937302	7.59e-03	-3.61	-1.646	592	13	lasso	0.13277	0.000307	-0.0635	0.949362	0.986749422632794	12.8277424942263
		Brain_Amygdala	EVC2	4	5540000	5710000	0.573	rs7666792	3.04	rs195125	2.25e-02	-3.28	-0.334	730	730	blup	0.1521	0.000111	0.4935	0.621636	0.921687666666667	11.9819396666667
		Brain_Amygdala	EVI5	1	9.3e+07	93300000	0.335	rs17519972	2.55	rs2031494	1.34e-01	3.86	0.688	272	16	lasso	0.10598	0.00122	0.26367	0.79204	0.968377376171352	12.5889058902276
		Brain_Amygdala	EVI5L	19	7895119	7929862	0.372	rs1007545	2.75	rs10404258	0.00823	-3.63	1.415	442	19	enet	0.10689	0.00117	-1.07471	0.28250	0.826369918699187	10.7428089430894
		Brain_Amygdala	EXOC2	6	485000	693000	0.448	rs2797307	-2.79	rs12199676	0.01584	-3.59	-0.910	628	628	blup	0.1575	8.37e-05	-0.0627	0.9500	0.986749422632794	12.8277424942263
		Brain_Amygdala	EXOC3	5	443000	470000	0.369	rs9654453	-3.18	rs10072668	0.25175	-4.77	0.140	315	21	enet	0.10134	0.00155	1.1803	0.237872	0.818579332061069	10.6415313167939
		Brain_Amygdala	EXOSC6	16	70284134	70285833	0.289	rs2270844	-2.86	rs4985407	0.287694	5.12	0.099	200	2	lasso	0.25209	4.34e-07	0.16847	0.86621	0.982931884057971	12.7781144927536
		Brain_Amygdala	EYA3	1	28300000	28400000	0.282	rs11247696	2.45	rs490149	1.01e-01	3.52	-0.357	258	258	blup	0.05475	0.0165	-1.34548	0.17847	0.761278959810875	9.89662647754137
		Brain_Amygdala	FABP1	2	88400000	88400000	0.559	rs10203213	-3.69	rs17350803	0.21002	5.37	0.527	257	3	lasso	0.40714	1.8e-11	-0.1031	0.9179	0.986456973451328	12.8239406548673
		Brain_Amygdala	FAHD1	16	1877196	1890208	0.508	rs2238373	2.21	rs368947	0.243027	4.85	1.050	474	474	blup	0.25998	2.73e-07	1.12232	0.26173	0.82584756097561	10.7360182926829
		Brain_Amygdala	FAM118A	22	45704849	45737836	0.694	rs9615049	4.79	rs104664	0.452673	6.38	-0.709	615	5	lasso	0.4222	5.95e-12	-1.0774	0.2813	0.826369918699187	10.7428089430894
		Brain_Amygdala	FAM129B	9	1.3e+08	1.3e+08	0.189	rs2779724	3.32	rs514024	0.013754	-3.36	0.984	355	23	enet	0.04139	0.0327	0.70054	0.48359	0.908880872463768	11.815451342029
		Brain_Amygdala	FAM149A	4	1.87e+08	1.87e+08	0.598	rs1039238	2.95	rs2276919	1.96e-01	-4.89	1.079	589	18	lasso	0.20116	7.87e-06	-0.6796	0.496785	0.908880872463768	11.815451342029
		Brain_Amygdala	FAM167A	8	11300000	11300000	0.45	rs2409807	3.18	rs3021517	0.03229	3.85	-0.986	626	9	lasso	0.09735	0.0019	-1.670	9.50e-02	0.729479254237288	9.48323030508475
		Brain_Amygdala	FAM179A	2	29200000	29300000	0.589	rs11885873	2.68	rs10197378	0.27189	4.96	-1.543	596	7	lasso	0.1892	1.52e-05	-1.1569	0.2473	0.820432154264973	10.6656180054446
		Brain_Amygdala	FAM182A	20	26035291	26073683	0.463	rs6083886	1.73	rs2752934	1.57e-01	-4.53	-0.120	85	15	enet	0.31057	1.24e-08	0.6654	0.50582	0.908880872463768	11.815451342029
		Brain_Amygdala	FAM182B	20	25744102	25848861	0.438	rs6083886	1.73	rs242130	6.33e-02	-4.20	1.456	157	157	blup	0.15071	0.00012	-0.8870	0.37510	0.870743783783784	11.3196691891892
		Brain_Amygdala	FAM200B	4	15700000	15700000	0.55	rs1040206	-3.77	rs1786	-4.88e-03	-3.67	-0.286	558	558	blup	0.02353	0.0832	-0.0943	0.924841	0.986456973451328	12.8239406548673
		Brain_Amygdala	FAM213A	10	82200000	82200000	0.235	rs7078815	2.68	rs7082102	0.009267	3.67	-0.235	547	547	blup	0.00556	0.227	-0.6101	0.54179	0.909485121268657	11.8233065764925
		Brain_Amygdala	FAM218A	4	1.66e+08	1.66e+08	0.491	rs7668787	2.82	rs10034083	3.39e-02	4.15	-0.984	457	457	blup	0.07413	0.00618	-0.8877	0.374685	0.870743783783784	11.3196691891892
		Brain_Amygdala	FAM21A	10	51800000	51900000	0.714	rs6481273	3.12	rs2338050	0.381584	-5.97	1.591	261	13	lasso	0.38941	6.43e-11	-1.6233	0.10452	0.730852432432432	9.50108162162162
		Brain_Amygdala	FAM21C	10	46200000	46300000	0.388	rs6593485	2.24	rs17696005	0.054253	-3.71	-0.248	172	172	blup	0.12736	0.000407	-0.6020	0.54715	0.91139468207024	11.8481308669131
		Brain_Amygdala	FAM221A	7	23700000	23700000	0.532	rs17282885	2.58	rs993179	4.37e-01	6.44	-1.604	438	5	lasso	0.46283	2.56e-13	-1.5343	0.124949	0.759500338983051	9.87350440677966
		Brain_Amygdala	FAM228B	2	24300000	24400000	0.491	rs14388	3.08	rs3731620	0.17635	-5.02	-1.118	316	316	blup	0.19086	1.39e-05	1.1185	0.2633	0.82584756097561	10.7360182926829
		Brain_Amygdala	FAM26F	6	1.17e+08	1.17e+08	0.328	rs9400957	-3.72	rs544757	0.03012	-4.17	0.968	379	25	enet	0.16446	5.78e-05	1.4265	0.1537	0.759500338983051	9.87350440677966
		Brain_Amygdala	FAM46B	1	27300000	27300000	0.302	rs11247599	3.08	rs7543544	4.26e-02	-3.95	0.918	246	246	blup	0.03867	0.0377	-0.55663	0.57778	0.917597591908531	11.9287686948109
		Brain_Amygdala	FAM47E	4	77100000	77200000	0.279	rs1441922	2.67	rs2869872	1.66e-01	4.32	1.482	483	4	lasso	0.16302	6.24e-05	1.5307	0.125847	0.759500338983051	9.87350440677966
		Brain_Amygdala	FAM47E-STBD1	4	77200000	77200000	0.44	rs1441922	2.67	rs17001726	2.73e-01	-5.15	0.010	498	6	lasso	0.21671	3.3e-06	-0.0942	0.924947	0.986456973451328	12.8239406548673
		Brain_Amygdala	FAM83E	19	49104067	49118111	0.556	rs626140	3.04	rs3760785	0.05771	-4.47	0.382	460	460	blup	0.12134	0.000555	-0.52835	0.59726	0.920816685518423	11.9706169117395
		Brain_Amygdala	FAM85B	8	8030000	8080000	0.447	rs11785239	-3.90	rs2980436	0.30080	-6.13	1.989	319	20	enet	0.38757	7.32e-11	-1.898	5.77e-02	0.640540952095808	8.32703237724551
		Brain_Amygdala	FAM86B3P	8	8090000	8100000	0.358	rs11785239	-3.90	rs2945230	0.07485	-4.01	2.056	323	9	lasso	0.09552	0.00209	-2.034	4.20e-02	0.556234926470588	7.23105404411765
		Brain_Amygdala	FAM86JP	3	1.26e+08	1.26e+08	0.613	rs16837290	-3.06	rs9821905	0.218889	5.44	0.292	408	18	enet	0.24874	5.28e-07	0.0088	0.992981	1	13
		Brain_Amygdala	FAM89A	1	2.31e+08	2.31e+08	0.724	rs1321132	-2.68	rs4543780	2.82e-01	-5.23	-0.339	598	12	lasso	0.27884	8.82e-08	0.61387	0.53930	0.90927900656045	11.8206270852858
		Brain_Amygdala	FANCG	9	35100000	35100000	0.473	rs13293564	-2.18	rs2772525	0.094294	-4.10	-1.339	342	5	lasso	0.17782	2.82e-05	1.86538	0.06213	0.65193704	8.47518152
		Brain_Amygdala	FAS	10	90800000	90800000	0.558	rs2297472	3.11	rs7097572	0.393853	6.07	-0.092	569	19	enet	0.418	8.11e-12	-0.2682	0.78856	0.968377376171352	12.5889058902276
		Brain_Amygdala	FASTKD1	2	1.7e+08	1.7e+08	0.557	rs16857020	-2.41	rs7349274	0.06831	4.37	-2.393	431	15	lasso	0.11519	0.000762	-1.8127	0.0699	0.67973027027027	8.83649351351351
		Brain_Amygdala	FEZ2	2	36800000	36900000	0.334	rs17480531	-2.72	rs34425257	0.00505	-4.09	1.023	608	3	lasso	0.02702	0.0692	-1.1384	0.2550	0.823599640933573	10.7067953321364
		Brain_Amygdala	FGFR4	5	1.77e+08	1.77e+08	0.243	rs4131289	-3.23	rs2292255	0.05253	3.76	-1.136	385	385	blup	0.01722	0.117	-0.4163	0.677224	0.930881493930197	12.1014594210926
		Brain_Amygdala	FGGY	1	59800000	60200000	0.607	rs17119747	-3.21	rs591512	1.99e-02	3.92	0.935	393	393	blup	0.18416	2e-05	0.45367	0.65007	0.926456624605678	12.0439361198738
		Brain_Amygdala	FIGNL1	7	50500000	50500000	0.51	rs10230193	3.34	rs11768267	2.30e-01	-5.71	-0.547	498	10	lasso	0.30214	2.11e-08	0.6607	0.508777	0.908880872463768	11.815451342029
		Brain_Amygdala	FKBP11	12	49300000	49300000	0.464	rs833836	-3.10	rs2934998	0.235122	5.07	-1.839	334	334	blup	0.20102	7.93e-06	-1.5424	0.12297	0.759500338983051	9.87350440677966
		Brain_Amygdala	FKTN	9	1.08e+08	1.08e+08	0.616	rs1806664	2.54	rs12555267	0.027134	2.98	-0.236	414	414	blup	0.09055	0.00269	-0.64906	0.51630	0.908880872463768	11.815451342029
		Brain_Amygdala	FLCN	17	17115526	17140496	0.414	rs16961675	2.84	rs8077299	1.69e-02	-4.20	0.263	393	25	enet	0.23839	9.62e-07	-0.70434	4.81e-01	0.908880872463768	11.815451342029
		Brain_Amygdala	FLG-AS1	1	1.52e+08	1.52e+08	0.646	rs4112788	-2.85	rs17648141	8.53e-02	-4.58	0.128	376	11	lasso	0.31445	9.72e-09	0.00890	0.99290	1	13
		Brain_Amygdala	FLVCR1-AS1	1	2.13e+08	2.13e+08	0.735	rs4951628	-2.90	rs2279692	4.49e-01	-6.27	0.380	413	13	enet	0.4051	2.09e-11	-0.24259	0.80832	0.968753115845539	12.593790505992
		Brain_Amygdala	FLYWCH1	16	2961938	3001209	0.834	rs10438593	-2.88	rs9928222	0.565717	7.02	0.816	339	14	enet	0.54082	3.03e-16	1.12065	0.26244	0.82584756097561	10.7360182926829
		Brain_Amygdala	FN3KRP	17	80674559	80688204	0.525	rs6502124	2.65	rs3859206	3.61e-01	5.71	-0.015	367	7	lasso	0.33032	3.51e-09	-0.25922	7.95e-01	0.968377376171352	12.5889058902276
		Brain_Amygdala	FNBP1P1	2	74300000	74400000	0.666	rs6711332	2.34	rs828844	0.36826	5.67	-1.366	359	7	lasso	0.33693	2.28e-09	-1.5075	0.1317	0.759500338983051	9.87350440677966
		Brain_Amygdala	FOXD4	9	116000	118000	0.59	rs2297080	3.02	rs10964134	0.097822	4.17	-0.603	388	388	blup	0.07036	0.00748	0.25997	0.79489	0.968377376171352	12.5889058902276
		Brain_Amygdala	FOXN2	2	48500000	48600000	0.44	rs2348717	3.45	rs12475492	0.37731	5.76	-0.095	359	6	lasso	0.35955	5.07e-10	0.4753	0.6346	0.921687666666667	11.9819396666667
		Brain_Amygdala	FOXRED1	11	1.26e+08	1.26e+08	0.278	rs10128646	4.71	rs608367	6.94e-02	-4.19	0.958	651	651	blup	0.04289	0.0303	-0.7231	0.469612	0.905805176848875	11.7754672990354
		Brain_Amygdala	FPGS	9	1.31e+08	1.31e+08	0.393	rs2270204	-3.52	rs7858642	-0.010393	3.41	-1.071	377	377	blup	0.04658	0.0251	-1.51168	0.13061	0.759500338983051	9.87350440677966
		Brain_Amygdala	FRA10AC1	10	95400000	95500000	0.464	rs9633674	-2.75	rs11187583	0.039837	4.67	1.213	530	8	lasso	0.0913	0.00259	0.4830	0.62911	0.921687666666667	11.9819396666667
		Brain_Amygdala	FREM2	13	39300000	39500000	0.405	rs7985783	-3.89	rs12020645	0.19789	-4.83	-1.447	469	29	enet	0.21901	2.9e-06	0.9161	0.3596	0.870743783783784	11.3196691891892
		Brain_Amygdala	FRK	6	1.16e+08	1.16e+08	0.273	rs17078051	-2.90	rs1547030	-0.00745	3.53	-0.622	402	402	blup	0.11059	0.000966	1.0214	0.3071	0.847985690184049	11.0238139723926
		Brain_Amygdala	FTCDNL1	2	2.01e+08	2.01e+08	0.749	rs13397495	2.29	rs6759018	0.34735	5.74	-1.097	314	11	enet	0.3074	1.52e-08	-1.1127	0.2659	0.826369918699187	10.7428089430894
		Brain_Amygdala	FTSJ2	7	2270000	2280000	0.356	rs2398707	-3.46	rs6461233	2.50e-01	4.77	0.389	418	3	lasso	0.19891	8.91e-06	0.2015	0.840277	0.976409279819471	12.6933206376531
		Brain_Amygdala	FTSJ3	17	61896793	61907372	0.526	rs12940055	-2.58	rs6504177	3.46e-01	-6.50	0.118	327	327	blup	0.45396	5.19e-13	-0.13303	8.94e-01	0.986456973451328	12.8239406548673
		Brain_Amygdala	FUT11	10	75500000	75500000	0.313	rs2271271	-2.77	rs7069592	-0.010087	-2.76	-0.484	237	45	enet	0.04477	0.0275	-0.4782	0.63248	0.921687666666667	11.9819396666667
		Brain_Amygdala	GAA	17	78075355	78093678	0.404	rs12937242	-3.01	rs12942941	1.31e-01	4.33	-0.499	436	9	enet	0.18195	2.25e-05	-1.33815	1.81e-01	0.767969339622642	9.98360141509434
		Brain_Amygdala	GABARAPL1	12	10400000	10400000	0.432	rs12310310	-3.68	rs11053751	0.011115	-3.40	2.103	464	464	blup	0.03314	0.0502	-1.7969	0.07236	0.692423617021277	9.0015070212766
		Brain_Amygdala	GABPB2	1	1.51e+08	1.51e+08	0.345	rs12733421	-2.39	rs267734	4.83e-02	3.96	1.587	321	10	lasso	0.07982	0.00463	1.90476	0.05681	0.6387574375	8.3038466875
		Brain_Amygdala	GABRD	1	1950000	1960000	0.414	rs2840530	-3.06	rs4648764	1.78e-02	-3.77	-0.667	366	5	lasso	0.00849	0.191	2.20794	0.02725	0.517922631578947	6.73299421052632
		Brain_Amygdala	GALC	14	88300000	88500000	0.309	rs11159827	2.80	rs12881360	-0.00951	3.27	0.124	473	473	blup	0.07091	0.00727	1.013	0.3109	0.850541884730539	11.057044501497
		Brain_Amygdala	GAR1	4	1.11e+08	1.11e+08	0.423	rs11733805	-3.15	rs4698797	2.05e-01	-4.68	-2.650	402	25	enet	0.28421	6.37e-08	1.9166	0.055285	0.629479208860759	8.18322971518987
		Brain_Amygdala	GATC	12	1.21e+08	1.21e+08	0.627	rs532140	-3.30	rs542407	0.106831	-4.91	-1.854	389	9	lasso	0.30682	1.57e-08	1.2830	0.19951	0.787101951754386	10.232325372807
		Brain_Amygdala	GATS	7	99800000	99800000	0.268	rs496000	2.60	rs11771331	1.03e-01	4.02	-0.906	279	16	enet	0.10185	0.00151	0.3738	0.708586	0.941466923190547	12.2390700014771
		Brain_Amygdala	GBP2	1	89600000	89600000	0.458	rs2184588	2.71	rs535351	2.25e-02	3.59	-0.052	356	356	blup	0.04809	0.0232	-1.20023	0.23005	0.818579332061069	10.6415313167939
		Brain_Amygdala	GBP3	1	89500000	89500000	0.573	rs2184588	2.71	rs10493821	4.10e-01	-6.71	-0.056	344	20	enet	0.54353	2.35e-16	0.00723	0.99423	1	13
		Brain_Amygdala	GCDH	19	13001840	13025021	0.594	rs10408457	3.45	rs8012	0.15942	-4.79	0.120	324	5	lasso	0.19094	1.38e-05	0.80350	0.42168	0.890500781946073	11.5765101652989
		Brain_Amygdala	GEN1	2	17900000	1.8e+07	0.422	rs7559591	-3.59	rs2344692	0.15428	4.61	1.808	479	7	lasso	0.1258	0.000441	2.0373	0.0416	0.556234926470588	7.23105404411765
		Brain_Amygdala	GFRA1	10	1.18e+08	1.18e+08	0.543	rs10885867	-3.13	rs7909875	0.061178	-4.56	-1.132	535	18	enet	0.21333	4e-06	0.9638	0.33513	0.859497236111111	11.1734640694444
		Brain_Amygdala	GHR	5	42400000	42700000	0.254	rs11948453	2.92	rs4340929	0.02642	3.61	1.978	277	277	blup	0.04252	0.0309	2.2466	0.024665	0.495135641304348	6.43676333695652
		Brain_Amygdala	GHRLOS	3	10300000	10300000	0.557	rs12492242	-2.90	rs154239	0.380158	-5.81	-0.811	613	12	enet	0.3619	4.33e-10	1.2516	0.210718	0.80553949044586	10.4720133757962
		Brain_Amygdala	GIGYF1	7	100000000	100000000	0.162	rs4556017	-2.78	rs564449	7.11e-02	3.81	-1.015	292	291	blup	0.1191	0.000623	0.4927	0.622192	0.921687666666667	11.9819396666667
		Brain_Amygdala	GIN1	5	1.02e+08	1.02e+08	0.135	rs467693	-3.59	rs258142	0.09920	4.12	-1.448	319	2	lasso	0.03865	0.0377	-1.5886	0.112144	0.741717117647059	9.64232252941176
		Brain_Amygdala	GINM1	6	1.5e+08	1.5e+08	0.212	rs13220484	2.72	rs35031906	-0.00207	-3.32	-0.117	430	430	blup	0.01497	0.133	0.0634	0.9495	0.986749422632794	12.8277424942263
		Brain_Amygdala	GKAP1	9	86400000	86400000	0.361	rs7863215	-3.14	rs7031676	-0.011560	-3.29	-0.048	535	535	blup	0.03254	0.0517	0.92759	0.35362	0.868904761904762	11.2957619047619
		Brain_Amygdala	GLIPR1L2	12	75800000	75800000	0.646	rs11180612	3.85	rs7135440	0.485087	-6.71	0.928	470	7	lasso	0.40918	1.55e-11	-0.9463	0.34399	0.859497236111111	11.1734640694444
		Brain_Amygdala	GLTP	12	1.1e+08	1.1e+08	0.315	rs3026416	-2.43	rs12823540	0.065695	-4.00	0.123	351	13	enet	0.15014	0.000124	0.0943	0.92487	0.986456973451328	12.8239406548673
		Brain_Amygdala	GLUD1P3	10	75500000	75500000	0.162	rs2271271	-2.76	rs11000561	0.012259	3.17	-1.015	244	244	blup	0.04503	0.0271	-1.9664	0.04926	0.596788266666667	7.75824746666667
		Brain_Amygdala	GLYATL2	11	58600000	58700000	0.478	rs667933	2.97	rs4939225	-1.11e-02	-3.38	-0.097	349	17	enet	0.06886	0.00807	-0.2864	0.774604	0.962370577348066	12.5108175055249
		Brain_Amygdala	GLYCTK	3	52300000	52300000	0.354	rs323893	2.27	rs187084	0.127877	-4.11	-1.085	339	3	lasso	0.0701	0.00758	0.7955	0.426342	0.895437066356228	11.640681862631
		Brain_Amygdala	GNAL	18	11688955	11885674	0.488	rs16975925	-3.77	rs16976628	-0.00668	3.32	0.126	454	454	blup	0.07684	0.00539	-0.4076	0.683551	0.931063780120482	12.1038291415663
		Brain_Amygdala	GNAZ	22	23412540	23467224	0.263	rs3761418	-3.38	rs2267000	0.117456	4.12	0.416	367	367	blup	0.1224	0.000526	-0.0857	0.9317	0.986749422632794	12.8277424942263
		Brain_Amygdala	GNG10	9	1.14e+08	1.14e+08	0.447	rs7041171	4.54	rs7043162	0.107326	-4.90	-1.095	502	502	blup	0.1658	5.38e-05	0.75057	0.45291	0.905316766666667	11.7691179666667
		Brain_Amygdala	GNMT	6	42900000	42900000	0.739	rs3734681	3.84	rs2395943	0.36044	6.04	1.256	371	12	lasso	0.38361	9.67e-11	1.3707	0.1705	0.759500338983051	9.87350440677966
		Brain_Amygdala	GOLGA6L4	15	84900000	84900000	0.442	rs11259926	2.61	rs150968	0.06946	-4.07	-0.490	247	247	blup	0.09354	0.00231	-1.1642	0.244329	0.820432154264973	10.6656180054446
		Brain_Amygdala	GOLGA7	8	41300000	41400000	0.644	rs492083	2.44	rs1425781	0.13837	-4.32	-1.509	433	11	lasso	0.22218	2.43e-06	0.434	6.64e-01	0.928037295839753	12.0644848459168
		Brain_Amygdala	GPIHBP1	8	1.44e+08	1.44e+08	0.328	rs1055181	-2.75	rs11538388	0.09626	4.24	0.065	395	8	lasso	0.13748	0.00024	-1.079	2.81e-01	0.826369918699187	10.7428089430894
		Brain_Amygdala	GPNMB	7	23300000	23300000	0.489	rs10231712	2.55	rs1881203	2.49e-01	-5.18	0.964	416	6	lasso	0.23601	1.1e-06	-0.7686	0.442129	0.900781507361268	11.7101595956965
		Brain_Amygdala	GPR108	19	6729925	6737614	0.837	rs12151057	3.39	rs3810223	0.45934	-6.37	-1.266	470	16	lasso	0.44856	7.93e-13	0.95933	0.33739	0.859497236111111	11.1734640694444
		Brain_Amygdala	GPR133	12	1.31e+08	1.32e+08	0.491	rs7967973	2.66	rs6486610	0.022542	-3.15	0.273	629	9	lasso	0.00497	0.235	-1.0971	0.27260	0.826369918699187	10.7428089430894
		Brain_Amygdala	GPR160	3	1.7e+08	1.7e+08	0.471	NA	NA	NA	NA	NA	NA	0	0	enet	0.02928	0.0614	NA	NA	NA	NA
		Brain_Amygdala	GPR180	13	95300000	95300000	0.657	rs9524483	-3.31	rs7998025	0.16276	-5.12	1.748	635	10	lasso	0.17336	3.59e-05	-1.5337	0.1251	0.759500338983051	9.87350440677966
		Brain_Amygdala	GPX1	3	49400000	49400000	0.239	rs1134043	-2.05	rs17080528	-0.008266	-3.55	0.043	276	276	blup	0.06715	0.0088	-1.0296	0.303189	0.845870275968992	10.9963135875969
		Brain_Amygdala	GREM1	15	3.3e+07	3.3e+07	0.578	rs10519747	-3.07	rs8041254	0.06871	-3.99	0.693	466	466	blup	0.05701	0.0147	-0.9419	0.346224	0.860465422068965	11.1860504868966
		Brain_Amygdala	GRIK3	1	37300000	37500000	0.499	rs568540	-3.02	rs7544462	-1.08e-02	3.24	-0.194	439	439	blup	0.09925	0.00172	-0.39548	0.69249	0.935980097670924	12.167741269722
		Brain_Amygdala	GS1-251I9.4	8	92100000	92100000	0.332	rs10102488	-2.99	rs6651175	0.12116	-4.66	-1.117	298	7	lasso	0.14803	0.000138	0.835	4.04e-01	0.881597224242424	11.4607639151515
		Brain_Amygdala	GS1-304P7.3	1	1.86e+08	1.86e+08	0.282	rs7520459	-4.02	rs6425031	1.42e-01	-4.43	1.406	385	6	lasso	0.12743	0.000405	-1.44941	0.14722	0.759500338983051	9.87350440677966
		Brain_Amygdala	GSTM3	1	1.1e+08	1.1e+08	0.833	rs485074	3.21	rs11807	3.93e-01	5.84	-0.504	447	15	lasso	0.44501	1.04e-12	-0.61543	0.53827	0.90927900656045	11.8206270852858
		Brain_Amygdala	GSTM5	1	1.1e+08	1.1e+08	0.613	rs485074	3.21	rs3754446	3.48e-01	-5.77	1.072	440	6	lasso	0.34201	1.64e-09	-0.64794	0.51702	0.908880872463768	11.815451342029
		Brain_Amygdala	GSTO2	10	1.06e+08	1.06e+08	0.316	rs6584571	-2.89	rs12356059	0.081037	-3.94	-0.385	424	424	blup	0.04849	0.0227	0.8063	0.42006	0.890500781946073	11.5765101652989
		Brain_Amygdala	GSTP1	11	67400000	67400000	0.366	rs7118125	-2.07	rs7941395	6.79e-02	-3.99	-0.460	258	6	lasso	0.11645	0.000714	1.0946	0.273696	0.826369918699187	10.7428089430894
		Brain_Amygdala	GSTT1	22	24376212	24384680	0.841	rs1109403	-2.30	rs4822458	0.444205	-6.78	-0.242	385	18	enet	0.4595	3.34e-13	0.1436	0.8858	0.985110843113033	12.8064409604694
		Brain_Amygdala	GSTT2	22	24322339	24326106	0.881	rs6003740	-2.35	rs2739338	0.437856	6.18	-0.733	399	22	lasso	0.3818	1.1e-10	-0.5646	0.5723	0.917597591908531	11.9287686948109
		Brain_Amygdala	GSTT2B	22	24299601	24303373	0.814	rs6003740	-2.35	rs5760095	0.178991	5.21	-0.461	404	48	enet	0.2848	6.15e-08	-1.7871	0.0739	0.696052879581152	9.04868743455497
		Brain_Amygdala	GTF2H1	11	18300000	18400000	0.407	rs4272766	-2.31	rs4150575	6.60e-02	-4.71	0.318	438	6	lasso	0.11654	0.000711	-0.1773	0.859248	0.981479746835443	12.7592367088608
		Brain_Amygdala	GTPBP10	7	90000000	90000000	0.197	rs17619605	2.83	rs2285535	8.15e-02	-3.91	0.846	472	6	lasso	0.07861	0.00492	-0.9643	0.334880	0.859497236111111	11.1734640694444
		Brain_Amygdala	GUCA1B	6	42200000	42200000	0.335	rs12194245	4.14	rs1065236	0.15410	-4.21	-1.710	414	4	lasso	0.13879	0.000224	0.6160	0.5379	0.90927900656045	11.8206270852858
		Brain_Amygdala	GUF1	4	44700000	44700000	0.408	rs12503491	2.57	rs17600797	1.12e-01	-4.68	-0.504	372	6	lasso	0.16981	4.34e-05	0.2170	0.828216	0.974734109589041	12.6715434246575
		Brain_Amygdala	GUSBP4	6	58200000	58300000	0.495	rs12663709	-1.79	rs477994	0.08521	-4.23	1.507	153	5	lasso	0.15597	9.08e-05	-1.3845	0.1662	0.759500338983051	9.87350440677966
		Brain_Amygdala	GXYLT1	12	42500000	42500000	0.43	rs17666080	-2.38	rs10491998	-0.011692	-3.41	-0.785	409	409	blup	0.09798	0.00184	-0.0854	0.93191	0.986749422632794	12.8277424942263
		Brain_Amygdala	H3F3A	1	2.26e+08	2.26e+08	0.484	rs6668015	3.40	rs3768543	2.86e-01	5.71	0.669	385	9	lasso	0.3313	3.3e-09	0.33758	0.73568	0.946746269670959	12.3077015057225
		Brain_Amygdala	HAR1A	20	61733672	61735738	0.704	rs3746358	-3.06	rs16983539	1.51e-01	-4.17	-0.713	513	513	blup	0.0793	0.00475	1.1902	0.23397	0.818579332061069	10.6415313167939
		Brain_Amygdala	HAUS4	14	23400000	23400000	0.63	rs3751490	-3.07	rs4536383	0.27381	5.45	-0.589	570	14	lasso	0.29741	2.83e-08	-0.499	0.6180	0.921687666666667	11.9819396666667
		Brain_Amygdala	HBP1	7	1.07e+08	1.07e+08	0.163	rs12535670	2.76	rs6466139	6.64e-02	3.48	-0.937	336	336	blup	0.07828	0.00501	-1.4145	0.157217	0.759500338983051	9.87350440677966
		Brain_Amygdala	HBS1L	6	1.35e+08	1.35e+08	0.586	rs17778438	3.60	rs4646868	0.40469	-5.98	0.414	356	6	lasso	0.36217	4.25e-10	-0.7596	0.4475	0.903524608501119	11.7458199105145
		Brain_Amygdala	HDAC4	2	2.4e+08	2.4e+08	0.437	rs2008714	-3.43	rs6743929	-0.01141	3.42	0.260	517	517	blup	0.04925	0.0219	-0.1079	0.9141	0.986456973451328	12.8239406548673
		Brain_Amygdala	HEATR3	16	50099852	50140298	0.518	rs16948451	-2.93	rs8051216	0.368889	-5.85	-0.784	376	11	lasso	0.30148	2.2e-08	0.99295	0.32074	0.857673914327917	11.1497608862629
		Brain_Amygdala	HEMK1	3	50600000	50600000	0.215	rs13088462	3.31	rs399484	0.149173	-4.38	3.184	316	1	lasso	0.10092	0.00158	-3.1840	0.001453	0.124473666666667	1.61815766666667
		Brain_Amygdala	HERC2P9	15	28800000	28900000	0.723	rs8028689	-2.65	rs11631641	0.09280	-2.18	-0.094	114	8	lasso	0.06498	0.00982	1.4851	0.137513	0.759500338983051	9.87350440677966
		Brain_Amygdala	HES6	2	2.39e+08	2.39e+08	0.679	rs515342	3.01	rs13428699	0.29411	5.33	-0.972	492	10	enet	0.23921	9.17e-07	-0.6476	0.5172	0.908880872463768	11.815451342029
		Brain_Amygdala	HHIPL2	1	2.23e+08	2.23e+08	0.265	rs4846778	2.37	rs17163358	1.58e-02	-3.56	-0.266	341	341	blup	0.11654	0.000711	1.46435	0.14310	0.759500338983051	9.87350440677966
		Brain_Amygdala	HIAT1	1	1.01e+08	1.01e+08	0.256	rs630646	-3.07	rs3736295	8.85e-02	-4.27	1.206	443	6	lasso	0.05777	0.0142	-1.53435	0.12494	0.759500338983051	9.87350440677966
		Brain_Amygdala	HIBCH	2	1.91e+08	1.91e+08	0.535	rs6719915	-2.34	rs2136569	0.27435	-4.95	-0.959	340	12	lasso	0.17395	3.48e-05	1.1239	0.2611	0.825516520210896	10.7317147627417
		Brain_Amygdala	HIGD1A	3	42800000	42800000	0.515	rs33510	-2.75	rs339683	0.074041	-4.27	0.306	442	10	lasso	0.23086	1.48e-06	-0.4800	0.631242	0.921687666666667	11.9819396666667
		Brain_Amygdala	HIGD2A	5	1.76e+08	1.76e+08	0.394	rs13436711	-2.75	rs11745507	-0.01133	-3.28	-1.196	312	312	blup	0.06128	0.0119	-0.5576	0.577088	0.917597591908531	11.9287686948109
		Brain_Amygdala	HIST2H2BA	1	1.21e+08	1.21e+08	0.284	rs4659246	1.95	rs6683357	1.61e-01	-4.51	0.142	78	3	lasso	0.188	1.62e-05	-0.43286	0.66511	0.928037295839753	12.0644848459168
		Brain_Amygdala	HLTF	3	1.49e+08	1.49e+08	0.345	rs7636153	-3.25	rs16861588	0.184405	-4.53	1.100	567	6	lasso	0.18534	1.88e-05	-1.3103	0.190102	0.775109684684685	10.0764259009009
		Brain_Amygdala	HMGB1P31	2	54300000	54300000	0.298	rs6746628	2.77	rs10183655	0.22324	4.54	-0.197	454	2	lasso	0.10967	0.00101	-0.1744	0.8616	0.981479746835443	12.7592367088608
		Brain_Amygdala	HOXD1	2	1.77e+08	1.77e+08	0.36	rs2044642	-4.16	rs35817516	0.26096	-4.97	-0.858	454	5	lasso	0.25574	3.5e-07	1.0750	0.2824	0.826369918699187	10.7428089430894
		Brain_Amygdala	HPR	16	72097123	72111145	0.724	rs16970967	-2.92	rs2000999	0.483445	6.46	0.922	360	7	lasso	0.45518	4.71e-13	1.01489	0.31016	0.850541884730539	11.057044501497
		Brain_Amygdala	HPS4	22	26847446	26879802	0.579	rs16981387	-3.50	rs134157	-0.010912	-3.28	1.400	778	19	enet	-0.0105	0.75	-0.5681	0.5699	0.917039445438283	11.9215127906977
		Brain_Amygdala	HRAS	11	532000	537000	0.314	rs536715	2.98	rs11821341	8.20e-04	-3.61	-0.145	430	430	blup	0.02054	0.0977	0.1014	0.919198	0.986456973451328	12.8239406548673
		Brain_Amygdala	HS2ST1	1	87400000	87600000	0.312	rs969786	3.51	rs2791491	-3.46e-03	3.68	1.911	446	446	blup	0.05531	0.0161	-0.26144	0.79375	0.968377376171352	12.5889058902276
		Brain_Amygdala	hsa-mir-1199	19	14183348	14185874	0.339	rs7252966	3.98	rs7258963	0.19560	4.33	0.151	288	6	lasso	0.10242	0.00147	0.10337	0.91767	0.986456973451328	12.8239406548673
		Brain_Amygdala	HSD17B12	11	43600000	43900000	0.744	rs728648	2.67	rs1061810	4.15e-01	-6.59	1.361	502	18	lasso	0.42552	4.63e-12	-1.4989	0.133887	0.759500338983051	9.87350440677966
		Brain_Amygdala	HTATIP2	11	20400000	20400000	0.442	rs4757899	3.56	rs10833312	1.27e-01	-4.71	1.679	706	9	lasso	0.12675	0.00042	-1.3751	0.169111	0.759500338983051	9.87350440677966
		Brain_Amygdala	HYAL3	3	50300000	50300000	0.5	rs17787569	3.22	rs2236947	0.265250	-4.97	0.719	327	13	enet	0.16122	6.87e-05	-0.4043	0.686000	0.931063780120482	12.1038291415663
		Brain_Amygdala	ICAM3	19	10444452	10450499	0.711	rs10424964	-3.06	rs2304237	0.30789	-5.65	1.209	388	26	enet	0.23527	1.15e-06	-0.70699	0.47957	0.908880872463768	11.815451342029
		Brain_Amygdala	IDI2-AS1	10	1070000	1090000	0.566	rs17221428	-2.90	rs7069505	0.030332	-3.66	0.915	507	507	blup	0.0717	0.00699	-0.4823	0.62956	0.921687666666667	11.9819396666667
		Brain_Amygdala	IFIT5	10	91200000	91200000	0.661	rs7079873	-3.32	rs303208	0.194513	-5.06	1.758	562	10	lasso	0.17782	2.82e-05	-1.7361	0.08254	0.707494579439252	9.19742953271028
		Brain_Amygdala	IFITM3	11	320000	321000	0.336	rs536715	2.98	rs7944394	7.68e-03	-3.61	1.051	328	29	enet	0.0858	0.00342	-0.6389	0.522897	0.908880872463768	11.815451342029
		Brain_Amygdala	IFT122	3	1.29e+08	1.29e+08	0.577	rs10934881	3.52	rs6764765	0.215042	-5.31	0.048	280	4	lasso	0.23055	1.51e-06	0.1712	0.864076	0.982599699115044	12.7737960884956
		Brain_Amygdala	IFT80	3	1.6e+08	1.6e+08	0.259	rs3851365	-2.53	rs4679890	0.045106	-3.65	1.587	375	375	blup	0.04392	0.0287	-0.1129	0.910071	0.986456973451328	12.8239406548673
		Brain_Amygdala	IGHMBP2	11	68700000	68700000	0.531	rs2846204	-3.28	rs4930591	9.99e-02	4.15	-0.314	408	8	lasso	0.30366	1.92e-08	1.4926	0.135539	0.759500338983051	9.87350440677966
		Brain_Amygdala	IGLV5-52	22	22673082	22673581	0.779	rs6002026	3.14	rs4277621	0.225201	4.63	-1.619	355	20	enet	0.1335	0.000296	-0.9324	0.3511	0.865984383561644	11.2577969863014
		Brain_Amygdala	IK	5	1.4e+08	1.4e+08	0.16	rs155361	2.12	rs3756325	0.05450	-3.85	-0.681	344	14	enet	0.12126	0.000558	1.1567	0.247399	0.820432154264973	10.6656180054446
		Brain_Amygdala	IKBIP	12	9.9e+07	9.9e+07	0.514	rs7300980	2.75	rs3815997	0.154735	4.53	-0.879	441	441	blup	0.18846	1.58e-05	-0.5699	0.56876	0.916845197132617	11.918987562724
		Brain_Amygdala	IL18R1	2	1.03e+08	1.03e+08	0.484	rs6741230	-3.80	rs7568913	0.30559	-5.31	0.662	572	2	lasso	0.24283	7.44e-07	-0.6625	0.5077	0.908880872463768	11.815451342029
		Brain_Amygdala	IL21R	16	27413483	27462115	0.199	rs4787923	-2.79	rs2287787	0.063432	-4.03	0.248	508	508	blup	0.06122	0.0119	0.48563	0.62723	0.921687666666667	11.9819396666667
		Brain_Amygdala	IL21R-AS1	16	27458990	27464714	0.442	rs4787923	-2.79	rs12923861	0.337413	-5.81	-0.613	520	520	blup	0.3098	1.3e-08	0.78389	0.43310	0.897444	11.666772
		Brain_Amygdala	INPP1	2	1.91e+08	1.91e+08	0.235	rs1860172	-2.36	rs2136567	0.05983	3.80	0.379	341	341	blup	0.03751	0.04	0.3522	0.7247	0.944735724637681	12.2815644202899
		Brain_Amygdala	INPP5A	10	1.34e+08	1.35e+08	0.443	rs2818387	3.76	rs4880419	-0.011655	-3.18	-0.203	479	479	blup	0.06485	0.00989	1.7215	0.08516	0.70968496347032	9.22590452511415
		Brain_Amygdala	INPP5E	9	1.39e+08	1.39e+08	0.225	rs11103292	3.09	rs4379550	0.194089	-4.47	-2.717	368	3	lasso	0.06481	0.00991	2.61911	0.00882	0.304497407407407	3.9584662962963
		Brain_Amygdala	INTS1	7	1510000	1550000	0.418	rs4442018	-4.12	rs4554363	1.63e-01	-4.43	1.817	372	7	lasso	0.08251	0.00404	-1.9648	0.049441	0.596788266666667	7.75824746666667
		Brain_Amygdala	INTS4L1	7	64600000	64700000	0.215	rs1589895	3.09	rs3899200	1.63e-01	-4.85	-0.498	214	214	blup	0.15875	7.84e-05	0.8854	0.375954	0.870743783783784	11.3196691891892
		Brain_Amygdala	INVS	9	1.03e+08	1.03e+08	0.251	rs2787395	-2.71	rs7024375	0.078083	3.79	2.075	289	289	blup	0.06491	0.00986	1.62003	0.10522	0.730852432432432	9.50108162162162
		Brain_Amygdala	IQCB1	3	1.21e+08	1.22e+08	0.355	rs6808500	2.69	rs10934559	0.281659	4.99	-0.559	421	3	lasso	0.31001	1.29e-08	-1.1472	0.251283	0.820432154264973	10.6656180054446
		Brain_Amygdala	IQGAP1	15	90900000	9.1e+07	0.359	rs16944918	-2.58	rs16944424	0.21249	4.46	1.624	404	5	lasso	0.17338	3.58e-05	1.6963	0.089828	0.724513568281938	9.4186763876652
		Brain_Amygdala	IRAK1BP1	6	79600000	79700000	0.275	rs2050435	-2.90	rs236879	0.08916	-4.24	-0.679	375	4	lasso	0.14469	0.000165	0.2570	0.7972	0.968377376171352	12.5889058902276
		Brain_Amygdala	IRX6	16	55357672	55364672	0.296	rs31065	3.20	rs30935	0.126458	4.67	2.145	628	30	enet	0.24229	7.68e-07	2.07352	0.03812	0.547845078740158	7.12198602362205
		Brain_Amygdala	IST1	16	71919136	71962913	0.538	rs9938025	2.40	rs8044555	0.012905	-3.35	-0.251	401	401	blup	0.16872	4.6e-05	-0.77261	0.43975	0.900011660978384	11.700151592719
		Brain_Amygdala	ITGA10	1	1.46e+08	1.46e+08	0.129	rs10910843	-2.40	rs6670984	7.58e-02	3.60	0.894	109	2	lasso	0.08084	0.0044	0.52276	0.60114	0.921687666666667	11.9819396666667
		Brain_Amygdala	ITGAV	2	1.87e+08	1.88e+08	0.311	rs10497673	2.56	rs3768781	0.12450	-3.95	1.212	277	277	blup	0.16479	5.68e-05	-1.4879	0.1368	0.759500338983051	9.87350440677966
		Brain_Amygdala	ITGB3BP	1	63900000	6.4e+07	0.662	rs2819130	3.54	rs6697508	4.74e-01	6.49	-0.037	491	8	lasso	0.46214	2.71e-13	-0.12164	0.90319	0.986456973451328	12.8239406548673
		Brain_Amygdala	ITIH4	3	52800000	52900000	0.373	rs1811351	1.87	rs2276817	0.236030	5.19	-0.101	389	26	enet	0.17183	3.9e-05	-0.0298	0.976203	0.99626253968254	12.951413015873
		Brain_Amygdala	IVD	15	40700000	40700000	0.462	rs17666754	2.88	rs4575496	0.12837	3.99	0.531	385	385	blup	0.14894	0.000132	0.4384	0.661072	0.928037295839753	12.0644848459168
		Brain_Amygdala	KANSL1-AS1	17	44270942	44274089	0.395	rs17689918	-3.73	rs8072451	3.18e-01	5.58	-3.685	28	7	enet	0.35519	6.8e-10	-2.61530	8.91e-03	0.304497407407407	3.9584662962963
		Brain_Amygdala	KB-1440D3.13	22	22016223	22016652	0.351	rs11089871	2.22	rs2876980	0.013878	3.71	0.332	313	16	enet	0.0703	0.0075	0.6451	0.5189	0.908880872463768	11.815451342029
		Brain_Amygdala	KB-226F1.1	22	24375562	24376132	0.701	rs1109403	-2.30	rs5760176	0.401095	-6.63	-0.410	378	13	enet	0.3527	8.04e-10	0.5885	0.5562	0.915243299908842	11.898162898815
		Brain_Amygdala	KCNG4	16	84255823	84273356	0.611	rs4783054	2.89	rs7185137	0.218551	-5.16	1.410	924	11	lasso	0.19386	1.18e-05	-1.08909	0.27612	0.826369918699187	10.7428089430894
		Brain_Amygdala	KCNIP3	2	9.6e+07	96100000	0.12	rs12468777	-2.97	rs872580	0.06974	3.48	-2.205	119	119	blup	0.05604	0.0155	-2.5652	0.0103	0.3357705	4.3650165
		Brain_Amygdala	KCNMA1	10	78600000	79400000	0.561	rs35791	-2.94	rs1366047	-0.011744	-3.60	1.537	532	67	enet	0.09219	0.00247	-0.7934	0.42756	0.895437066356228	11.640681862631
		Brain_Amygdala	KCNS2	8	99400000	99400000	0.199	rs7831552	-2.45	rs12680195	0.06995	3.81	-1.767	397	397	blup	0.07483	0.00596	-1.475	1.40e-01	0.759500338983051	9.87350440677966
		Brain_Amygdala	KCNS3	2	18100000	18500000	0.475	rs7559591	-3.59	rs13032717	0.19344	4.73	0.424	510	10	lasso	0.2458	6.26e-07	-0.8236	0.4102	0.886492995255042	11.5244089383155
		Brain_Amygdala	KCNT1	9	1.39e+08	1.39e+08	0.409	rs11103292	3.09	rs10776846	0.086789	-4.39	-2.016	501	4	lasso	0.08121	0.00432	2.16410	0.03046	0.529120559633028	6.87856727522936
		Brain_Amygdala	KCTD21	11	77900000	77900000	0.504	rs4945276	-4.41	rs977978	2.60e-01	5.41	1.757	350	16	enet	0.20729	5.6e-06	1.4284	0.153176	0.759500338983051	9.87350440677966
		Brain_Amygdala	KCTD21-AS1	11	77900000	77900000	0.524	rs4945276	-4.41	rs977978	4.03e-01	-6.14	1.757	343	10	enet	0.38134	1.13e-10	-1.4933	0.135353	0.759500338983051	9.87350440677966
		Brain_Amygdala	KHDC1L	6	73900000	73900000	0.408	rs1125083	2.71	rs10455270	0.05693	4.01	-0.878	391	391	blup	0.12455	0.00047	-0.1151	0.9084	0.986456973451328	12.8239406548673
		Brain_Amygdala	KIAA1109	4	1.23e+08	1.23e+08	0.523	rs6822155	-2.38	rs1127348	1.65e-01	-4.00	0.315	318	9	lasso	0.11843	0.000645	-0.6077	0.543376	0.910180096834264	11.8323412588454
		Brain_Amygdala	KIAA1468	18	59854491	59974355	0.226	rs948785	2.78	rs17645206	0.11722	3.77	2.254	511	10	lasso	0.04217	0.0314	2.0965	0.036041	0.540314658333333	7.02409055833333
		Brain_Amygdala	KIAA1586	6	56900000	56900000	0.224	rs7749100	-1.87	rs6926980	0.16271	-3.93	-0.695	249	7	lasso	0.13956	0.000216	0.8051	0.4207	0.890500781946073	11.5765101652989
		Brain_Amygdala	KIAA1683	19	18367908	18385319	0.425	rs2303693	-2.89	rs4808774	0.16208	-4.90	-0.320	407	14	enet	0.26947	1.55e-07	0.15820	0.87430	0.985110843113033	12.8064409604694
		Brain_Amygdala	KIAA1715	2	1.77e+08	1.77e+08	0.587	rs6721091	-3.25	rs847175	0.02846	3.89	-0.742	448	10	lasso	0.05645	0.0152	0.0124	0.9901	0.999999691358025	12.9999959876543
		Brain_Amygdala	KIAA1984-AS1	9	1.4e+08	1.4e+08	0.357	rs13300833	-3.05	rs2811750	0.047579	4.13	-0.748	408	6	lasso	0.04503	0.0271	-0.60060	0.54810	0.91139468207024	11.8481308669131
		Brain_Amygdala	KIF25-AS1	6	1.68e+08	1.68e+08	0.595	rs9346527	2.39	rs2516808	0.17718	5.09	-0.338	467	9	enet	0.24149	8.04e-07	-0.7676	0.4427	0.900924547511312	11.7120191176471
		Brain_Amygdala	KLHL24	3	1.83e+08	1.83e+08	0.443	rs262985	-2.12	rs2313450	0.150080	-4.51	0.317	475	475	blup	0.20331	6.99e-06	-0.2566	0.797500	0.968377376171352	12.5889058902276
		Brain_Amygdala	KLHL2P1	4	1.2e+08	1.2e+08	0.394	rs1380159	-2.36	rs2291185	2.57e-03	4.22	-0.157	440	440	blup	0.13151	0.000328	-0.2268	0.820556	0.974376398679868	12.6668931828383
		Brain_Amygdala	KLHL35	11	75100000	75100000	0.482	rs11236361	2.51	rs11539810	-7.05e-03	3.74	-0.162	456	456	blup	0.04755	0.0239	-0.6611	0.508542	0.908880872463768	11.815451342029
		Brain_Amygdala	KLHL7-AS1	7	23100000	23100000	0.666	rs2069837	2.56	rs10235786	4.73e-01	6.75	0.826	431	31	enet	0.4873	3.45e-14	0.9034	0.366313	0.870743783783784	11.3196691891892
		Brain_Amygdala	KLKB1	4	1.87e+08	1.87e+08	0.432	rs1039238	2.95	rs4253299	1.59e-01	-4.45	0.723	568	9	lasso	0.1346	0.000279	-0.9552	0.339452	0.859497236111111	11.1734640694444
		Brain_Amygdala	KLRAP1	12	10700000	10800000	0.388	rs12310310	-3.68	rs12821011	0.056799	4.13	0.141	453	5	lasso	0.08846	0.00299	0.1713	0.86399	0.982599699115044	12.7737960884956
		Brain_Amygdala	KLRC2	12	10600000	10600000	0.8	rs12310310	-3.68	rs10734834	0.111077	4.69	-0.831	493	26	enet	0.41061	1.4e-11	-0.7358	0.46183	0.905335639097744	11.7693633082707
		Brain_Amygdala	KNOP1	16	19714902	19729016	0.586	rs6497337	-2.74	rs720176	0.394877	5.95	-0.453	450	5	lasso	0.36691	3.08e-10	-0.47606	0.63403	0.921687666666667	11.9819396666667
		Brain_Amygdala	KNSTRN	15	40700000	40700000	0.688	rs17666754	2.88	rs7166991	0.37854	5.78	0.522	392	13	lasso	0.36403	3.74e-10	0.6798	0.496631	0.908880872463768	11.815451342029
		Brain_Amygdala	KPNA2	17	66031635	66042958	0.399	rs1860040	2.46	rs7209319	-1.16e-02	-3.09	1.177	321	321	blup	0.09333	0.00233	-1.43407	1.52e-01	0.759500338983051	9.87350440677966
		Brain_Amygdala	KPNA6	1	32600000	32600000	0.468	rs4949458	-3.87	rs16834981	3.93e-02	3.42	0.881	244	10	lasso	0.03801	0.0389	0.67689	0.49848	0.908880872463768	11.815451342029
		Brain_Amygdala	KPNB1	17	45726842	45762871	0.427	rs4629024	2.74	rs2597171	-1.17e-02	3.06	0.445	394	394	blup	0.04746	0.024	1.06205	2.88e-01	0.83225303514377	10.819289456869
		Brain_Amygdala	KRI1	19	10664095	10676713	0.553	rs10424964	-3.06	rs12459941	0.07329	-4.48	-0.750	360	360	blup	0.33434	2.7e-09	0.64072	0.52170	0.908880872463768	11.815451342029
		Brain_Amygdala	KRR1	12	75900000	75900000	0.36	rs11180612	3.85	rs2054517	0.026565	3.96	-0.129	521	8	lasso	0.07052	0.00742	-0.5320	0.59470	0.920816685518423	11.9706169117395
		Brain_Amygdala	KRT18P34	3	1.57e+08	1.57e+08	0.34	rs11719102	-2.59	rs4680340	0.207945	-4.81	0.609	423	7	lasso	0.16916	4.5e-05	-0.6039	0.545921	0.91139468207024	11.8481308669131
		Brain_Amygdala	KRT81	12	52700000	52700000	0.38	rs7299647	-3.16	rs998820	0.217012	4.60	0.638	769	8	lasso	0.1397	0.000214	0.5841	0.55916	0.915784305732484	11.9051959745223
		Brain_Amygdala	KRTAP5-9	11	71300000	71300000	0.402	rs7110301	3.48	rs11234027	1.27e-02	3.81	1.296	361	361	blup	0.19563	1.07e-05	0.5954	0.551546	0.913746224677716	11.8787009208103
		Brain_Amygdala	KRTAP5-AS1	11	1590000	1620000	0.559	rs11599981	3.96	rs1809668	4.04e-01	6.26	-1.959	398	10	enet	0.39548	4.17e-11	-2.3359	0.019498	0.455544181818182	5.92207436363636
		Brain_Amygdala	KSR1	17	25783670	25952914	0.24	rs2531860	2.52	rs12449977	-1.09e-02	3.88	-1.197	313	313	blup	0.035	0.0455	-0.90219	3.67e-01	0.870743783783784	11.3196691891892
		Brain_Amygdala	L3HYPDH	14	59900000	60000000	0.344	rs1252917	3.21	rs8660	0.33330	-5.81	0.632	458	17	enet	0.29091	4.23e-08	-0.590	0.5553	0.915243299908842	11.898162898815
		Brain_Amygdala	LA16c-325D7.2	16	2916349	2917619	0.708	rs10438593	-2.88	rs17660212	0.371020	5.85	-0.893	322	10	lasso	0.34764	1.13e-09	-0.98916	0.32258	0.857673914327917	11.1497608862629
		Brain_Amygdala	LA16c-OS12.2	16	235747	236293	0.437	rs5841	-4.42	rs1203981	0.082685	4.92	-3.005	303	303	blup	0.23136	1.44e-06	-2.93088	0.00338	0.17315375	2.25099875
		Brain_Amygdala	LACTB	15	63400000	63400000	0.379	rs17740623	-3.26	rs2652822	0.16490	4.81	0.764	515	5	lasso	0.19446	1.14e-05	0.4276	0.668921	0.928037295839753	12.0644848459168
		Brain_Amygdala	LAMC2	1	1.83e+08	1.83e+08	0.271	rs3818805	2.84	rs2276543	3.07e-01	5.24	0.219	451	2	lasso	0.24389	7e-07	0.22362	0.82305	0.974734109589041	12.6715434246575
		Brain_Amygdala	LARP6	15	71100000	71100000	0.305	rs10851840	3.11	rs34417759	0.04696	3.57	-2.902	392	6	lasso	0.04177	0.0321	-2.4601	0.013888	0.393503140625	5.115540828125
		Brain_Amygdala	LARS	5	1.45e+08	1.46e+08	0.288	rs17212359	3.10	rs2063002	0.07302	3.73	1.354	433	433	blup	0.10183	0.00151	2.0460	0.040754	0.556234926470588	7.23105404411765
		Brain_Amygdala	LARS2	3	45400000	45600000	0.463	rs4683068	-2.85	rs3821895	0.269448	-4.94	-0.463	512	21	enet	0.20154	7.71e-06	0.1924	0.847399	0.979826447655748	12.7377438195247
		Brain_Amygdala	LAT2	7	73600000	73600000	0.337	rs4717829	2.71	rs3135695	7.67e-02	-4.19	0.893	295	7	lasso	0.20323	7.02e-06	-1.4011	0.161176	0.759500338983051	9.87350440677966
		Brain_Amygdala	LAYN	11	1.11e+08	1.11e+08	0.375	rs10502138	-2.44	rs4938792	2.71e-02	-3.85	-0.223	390	390	blup	0.12451	0.000471	1.4148	0.157131	0.759500338983051	9.87350440677966
		Brain_Amygdala	LCN12	9	1.4e+08	1.4e+08	0.322	rs7029239	-2.72	rs884218	0.202141	5.08	-0.327	384	6	lasso	0.25089	4.65e-07	-0.37511	0.70758	0.940825144124169	12.2307268736142
		Brain_Amygdala	LCN15	9	1.4e+08	1.4e+08	0.398	rs13300833	-2.93	rs4880142	0.308188	5.22	-2.295	394	4	lasso	0.24518	6.49e-07	-2.19165	0.02840	0.518184686868687	6.73640092929293
		Brain_Amygdala	LCNL1	9	1.4e+08	1.4e+08	0.474	rs7029239	-2.72	rs13306	0.382140	5.82	1.920	379	27	enet	0.31671	8.42e-09	1.44831	0.14753	0.759500338983051	9.87350440677966
		Brain_Amygdala	LDHC	11	18400000	18500000	0.731	rs4272766	-2.31	rs4757650	5.38e-01	6.91	-1.168	445	8	lasso	0.52674	1.11e-15	-1.3089	0.190578	0.775109684684685	10.0764259009009
		Brain_Amygdala	LDLRAP1	1	25900000	25900000	0.732	rs448385	2.67	rs11806326	2.33e-01	4.78	-0.631	344	11	lasso	0.24954	5.04e-07	-0.73307	0.46352	0.905335639097744	11.7693633082707
		Brain_Amygdala	LEFTY1	1	2.26e+08	2.26e+08	0.722	rs3219123	2.86	rs10915898	-7.04e-03	-3.09	1.423	377	26	enet	0.07615	0.00558	-1.34567	0.17841	0.761278959810875	9.89662647754137
		Brain_Amygdala	LEMD1	1	2.05e+08	2.05e+08	0.535	rs3820336	3.46	rs4573566	1.52e-01	-3.83	-0.730	584	55	enet	0.17136	3.99e-05	-0.40070	0.68864	0.932177095560572	12.1183022422874
		Brain_Amygdala	LEPROT	1	65900000	65900000	0.456	rs12736154	-2.85	rs9436287	1.48e-01	4.53	0.918	443	5	lasso	0.13654	0.000252	0.96535	0.33437	0.859497236111111	11.1734640694444
		Brain_Amygdala	LHPP	10	1.26e+08	1.26e+08	0.535	rs2138923	-2.36	rs11245267	0.078757	3.83	0.726	476	476	blup	0.11153	0.00092	1.0838	0.27846	0.826369918699187	10.7428089430894
		Brain_Amygdala	LIG3	17	33307513	33332083	0.348	rs16970117	-2.59	rs11080308	3.68e-02	3.87	-1.296	490	490	blup	0.09917	0.00173	-2.29142	2.19e-02	0.480464634146341	6.24604024390244
		Brain_Amygdala	LINC00205	21	46713200	46717269	0.758	rs3788145	3.40	rs2838867	0.37396	-6.35	0.268	494	16	lasso	0.3756	1.7e-10	-0.7460	0.456	0.905335639097744	11.7693633082707
		Brain_Amygdala	LINC00299	2	8150000	8520000	0.636	rs4669232	3.27	rs6746864	-0.00935	3.08	-0.831	501	14	lasso	0.03617	0.0429	-0.2752	0.7832	0.967703846153846	12.58015
		Brain_Amygdala	LINC00339	1	22400000	22400000	0.436	rs17458515	-2.84	rs11586488	2.84e-01	5.23	0.393	519	6	lasso	0.27852	9e-08	0.38838	0.69773	0.937091044776119	12.1821835820896
		Brain_Amygdala	LINC00476	9	98500000	98600000	0.475	rs700978	-2.98	rs591486	0.319116	5.82	0.978	524	22	enet	0.25617	3.41e-07	0.91354	0.36096	0.870743783783784	11.3196691891892
		Brain_Amygdala	LINC00493	20	18548064	18550207	0.389	rs8116885	-2.56	rs4813338	5.46e-02	-4.23	0.389	472	10	enet	0.10321	0.00141	-0.3569	0.72118	0.944644716981132	12.2803813207547
		Brain_Amygdala	LINC00499	4	1.39e+08	1.39e+08	0.601	rs7693492	2.94	rs17301552	3.08e-01	5.24	0.140	471	9	lasso	0.19977	8.5e-06	0.6690	0.503490	0.908880872463768	11.815451342029
		Brain_Amygdala	LINC00500	4	1.39e+08	1.39e+08	0.576	rs6535770	-3.06	rs17301552	2.00e-01	5.04	0.140	473	4	lasso	0.19286	1.24e-05	0.6425	0.520550	0.908880872463768	11.815451342029
		Brain_Amygdala	LINC00570	2	11500000	11500000	0.441	rs10182407	-3.40	rs4669685	0.00154	3.21	1.027	463	463	blup	0.04531	0.0268	0.7379	0.4606	0.905335639097744	11.7693633082707
		Brain_Amygdala	LINC00588	8	58200000	58200000	0.408	rs17789704	2.56	rs17805326	-0.00160	3.43	-1.539	400	400	blup	0.06367	0.0105	-0.418	6.76e-01	0.930881493930197	12.1014594210926
		Brain_Amygdala	LINC00648	14	48200000	48300000	0.307	rs11622916	-3.21	rs4587880	0.01366	4.11	1.522	448	448	blup	0.0308	0.0567	2.300	0.0214	0.475291358024691	6.17878765432099
		Brain_Amygdala	LINC00662	19	28175488	28284802	0.227	rs988728	-1.64	rs759048	0.05473	-3.98	0.224	289	4	lasso	0.05491	0.0164	-0.11714	0.90675	0.986456973451328	12.8239406548673
		Brain_Amygdala	LINC00664	19	21666176	21686040	0.376	rs10424424	2.18	rs2968084	0.25715	4.77	-1.090	295	1	lasso	0.24943	5.07e-07	-1.09000	0.27571	0.826369918699187	10.7428089430894
		Brain_Amygdala	LINC00665	19	36803969	36822620	0.421	rs2162296	2.83	rs2972549	0.15506	4.74	0.552	305	305	blup	0.22531	2.03e-06	-0.47891	0.63200	0.921687666666667	11.9819396666667
		Brain_Amygdala	LINC00667	18	5238598	5246507	0.543	rs12456790	3.46	rs10972	0.20154	4.81	-0.736	499	16	lasso	0.25578	3.49e-07	-1.0919	0.274884	0.826369918699187	10.7428089430894
		Brain_Amygdala	LINC00680	6	58300000	58300000	0.693	rs12663709	-1.79	rs4448126	0.39809	-6.35	-0.657	150	6	lasso	0.61126	2.41e-19	1.3968	0.1625	0.759500338983051	9.87350440677966
		Brain_Amygdala	LINC00865	10	91600000	91600000	0.685	rs7079873	-3.32	rs3740040	0.360040	6.24	-1.856	496	10	lasso	0.41092	1.37e-11	-1.7307	0.08350	0.707494579439252	9.19742953271028
		Brain_Amygdala	LINC00909	18	72259010	72265744	0.404	rs7240367	3.95	rs12961946	-0.00723	-3.09	0.611	529	529	blup	0.04483	0.0274	0.1773	0.859266	0.981479746835443	12.7592367088608
		Brain_Amygdala	LINC00920	16	66442427	66446038	0.643	rs16969587	-2.88	rs2289149	0.392071	-6.13	-1.051	506	11	lasso	0.3887	6.76e-11	1.18231	0.23708	0.818579332061069	10.6415313167939
		Brain_Amygdala	LINC00969	3	1.95e+08	1.95e+08	0.827	rs13082563	2.20	rs842225	0.146101	4.53	1.129	284	25	enet	0.41133	1.32e-11	1.2694	0.204307	0.797252300215983	10.3642799028078
		Brain_Amygdala	LINC01003	7	1.52e+08	1.52e+08	0.515	rs2040639	2.87	rs3087586	5.38e-05	-3.26	0.241	251	7	lasso	-0.00793	0.571	-1.1500	0.250159	0.820432154264973	10.6656180054446
		Brain_Amygdala	LINC01006	7	1.56e+08	1.56e+08	0.465	rs4716598	2.83	rs6965850	1.63e-01	4.12	1.688	474	8	lasso	0.07078	0.00732	1.4585	0.144715	0.759500338983051	9.87350440677966
		Brain_Amygdala	LIPT1	2	99800000	99800000	0.306	rs1567951	3.45	rs6542864	0.16461	-4.71	0.337	298	298	blup	0.1459	0.000155	-0.8771	0.3804	0.872354783715013	11.3406121882952
		Brain_Amygdala	LL22NC03-86G7.1	22	22292957	22297799	0.651	rs6002026	3.14	rs240066	0.418839	-6.56	1.377	415	15	enet	0.4356	2.16e-12	-0.9539	0.3402	0.859497236111111	11.1734640694444
		Brain_Amygdala	LLGL1	17	18128901	18148149	0.476	rs7220364	-2.25	rs8068517	7.56e-02	3.61	-1.564	287	287	blup	0.1452	0.00016	-1.59689	1.10e-01	0.737991263940521	9.59388643122677
		Brain_Amygdala	LLNLR-249E10.1	19	15871231	15881638	0.498	rs7259202	-2.66	rs10419282	0.46269	-6.43	-0.695	530	4	lasso	0.44207	1.31e-12	0.74297	0.45750	0.905335639097744	11.7693633082707
		Brain_Amygdala	LMBR1L	12	49500000	49500000	0.158	rs833836	-3.10	rs1054442	-0.011764	-3.22	1.074	312	312	blup	0.01393	0.14	-0.5192	0.60361	0.921687666666667	11.9819396666667
		Brain_Amygdala	LMF1	16	903634	1020999	0.571	rs36073541	3.75	rs9746775	0.205663	4.82	0.162	446	6	lasso	0.21868	2.96e-06	0.08927	0.92886	0.986456973451328	12.8239406548673
		Brain_Amygdala	LONP1	19	5691888	5720583	0.484	rs4807725	2.22	rs3892355	0.29792	-5.14	0.445	399	2	lasso	0.2247	2.1e-06	-0.44365	0.65729	0.928037295839753	12.0644848459168
		Brain_Amygdala	LRAT	4	1.56e+08	1.56e+08	0.369	rs4073438	-2.68	rs1343937	2.96e-02	3.85	1.481	417	15	enet	0.05865	0.0135	0.7278	0.466735	0.905335639097744	11.7693633082707
		Brain_Amygdala	LRP4	11	46900000	46900000	0.298	rs4992357	-2.10	rs11039112	1.34e-01	4.12	0.694	278	6	lasso	0.12373	0.000491	0.3831	0.701644	0.937563474387528	12.1883251670379
		Brain_Amygdala	LRPPRC	2	44100000	44200000	0.459	rs6728308	3.33	rs9309112	0.31922	5.51	0.025	507	4	lasso	0.28928	4.67e-08	-0.5118	0.6088	0.921687666666667	11.9819396666667
		Brain_Amygdala	LRRC29	16	67241042	67260951	0.282	rs7200950	-2.36	rs8061001	-0.011130	3.53	1.089	247	10	lasso	0.06578	0.00944	0.90752	0.36413	0.870743783783784	11.3196691891892
		Brain_Amygdala	LRRC37A	17	44370099	44415160	0.775	rs199444	-4.12	rs7224296	3.21e-02	3.96	-3.594	76	18	enet	0.49319	2.1e-14	-3.11341	1.85e-03	0.133126	1.730638
		Brain_Amygdala	LRRC37A17P	17	45094559	45131935	0.229	rs199444	-4.12	rs11871364	8.77e-02	-3.92	0.128	295	295	blup	0.13694	0.000247	-0.48552	6.27e-01	0.921687666666667	11.9819396666667
		Brain_Amygdala	LRRC37A2	17	44588877	44630815	0.546	rs199444	-4.12	rs169201	3.16e-01	5.84	-3.680	134	10	lasso	0.34071	1.78e-09	-3.86351	1.12e-04	0.0402976	0.5238688
		Brain_Amygdala	LRRC37A4P	17	43578685	43627701	0.607	rs17689918	-3.73	rs17762769	4.63e-01	-6.59	-3.702	137	32	enet	0.45855	3.61e-13	3.73404	1.88e-04	0.047448625	0.616832125
		Brain_Amygdala	LRRC37A5P	9	1.14e+08	1.14e+08	0.563	rs7041171	4.54	rs1570304	0.105602	4.61	1.458	501	501	blup	0.3453	1.32e-09	0.81215	0.41670	0.887151834319527	11.5329738461538
		Brain_Amygdala	LRRC61	7	1.5e+08	1.5e+08	0.606	rs6946579	2.44	rs17837498	1.91e-01	4.61	-1.100	348	348	blup	0.17322	3.61e-05	-1.6076	0.107920	0.737991263940521	9.59388643122677
		Brain_Amygdala	LRRCC1	8	8.6e+07	86100000	0.41	rs434496	1.98	rs17741410	0.13197	4.20	-0.374	258	5	lasso	0.1672	4.99e-05	0.635	5.25e-01	0.90927900656045	11.8206270852858
		Brain_Amygdala	LRRFIP2	3	37100000	37200000	0.196	rs2844349	-3.37	rs9823428	0.046914	4.41	-0.905	422	422	blup	0.12563	0.000445	-1.2008	0.229830	0.818579332061069	10.6415313167939
		Brain_Amygdala	LRRIQ3	1	74500000	74700000	0.451	rs17578280	2.35	rs11210395	1.55e-01	-4.68	-0.045	359	7	lasso	0.15954	7.52e-05	-0.11008	0.91234	0.986456973451328	12.8239406548673
		Brain_Amygdala	LURAP1L	9	12800000	12800000	0.615	rs7849830	-3.66	rs10960781	0.140690	-5.15	0.744	530	46	enet	0.17806	2.78e-05	-1.10452	0.26937	0.826369918699187	10.7428089430894
		Brain_Amygdala	LY6K	8	1.44e+08	1.44e+08	0.469	rs13266463	3.70	rs12155758	0.20060	4.29	0.025	400	400	blup	0.18672	1.74e-05	-3.265	1.09e-03	0.106046315789474	1.37860210526316
		Brain_Amygdala	LY75	2	1.61e+08	1.61e+08	0.299	rs17829933	-2.52	rs3806603	0.08572	-4.08	1.348	445	445	blup	0.07837	0.00498	-0.3218	0.7476	0.955116434628975	12.4165136501767
		Brain_Amygdala	LYRM2	6	90300000	90300000	0.521	rs6454749	2.97	rs715203	0.19714	5.29	-1.009	489	8	lasso	0.19969	8.54e-06	-1.0061	0.3144	0.850541884730539	11.057044501497
		Brain_Amygdala	LYRM9	17	26205340	26220409	0.43	rs9900311	-4.62	rs3751972	2.73e-01	-5.11	-0.457	311	31	enet	0.28735	5.26e-08	0.83480	4.04e-01	0.881597224242424	11.4607639151515
		Brain_Amygdala	LYSMD4	15	100000000	100000000	0.356	rs745104	2.42	rs8041078	0.11225	4.17	-1.416	504	3	lasso	0.13963	0.000215	-0.2343	0.814720	0.970649854304636	12.6184481059603
		Brain_Amygdala	MAEL	1	1.67e+08	1.67e+08	0.293	rs2988277	-3.48	rs402031	1.41e-01	4.56	1.213	604	7	lasso	0.132	0.00032	1.18603	0.23561	0.818579332061069	10.6415313167939
		Brain_Amygdala	MAGI3	1	1.14e+08	1.14e+08	0.42	rs1230673	-3.64	rs7546431	1.20e-01	-3.93	0.652	369	13	lasso	0.05679	0.0149	-1.12789	0.25937	0.825516520210896	10.7317147627417
		Brain_Amygdala	MAN2C1	15	75600000	75700000	0.493	rs11072554	3.01	rs7163907	0.23712	4.91	1.085	232	30	enet	0.25497	3.67e-07	0.6972	0.485685	0.908880872463768	11.815451342029
		Brain_Amygdala	MAP1LC3A	20	33134658	33148149	0.241	rs6060124	-3.96	rs6058108	1.15e-01	3.94	-1.585	304	26	enet	0.16747	4.92e-05	-0.8534	0.39343	0.877207558859975	11.4036982651797
		Brain_Amygdala	MAP2K6	17	67410839	67539472	0.391	rs9895649	-2.45	rs767690	-2.23e-03	3.59	0.229	357	357	blup	0.06304	0.0108	0.38792	6.98e-01	0.937091044776119	12.1821835820896
		Brain_Amygdala	MAPK8IP1	11	45900000	45900000	0.279	rs1125082	2.71	rs7127267	-1.07e-02	3.71	1.490	375	375	blup	0.01451	0.136	1.1939	0.232503	0.818579332061069	10.6415313167939
		Brain_Amygdala	MAPKAPK5-AS1	12	1.12e+08	1.12e+08	0.231	rs593226	3.35	rs632650	0.152892	-4.58	1.019	199	10	enet	0.10886	0.00106	-1.5223	0.12794	0.759500338983051	9.87350440677966
		Brain_Amygdala	MAPT-AS1	17	43921017	43972966	0.14	rs17689918	-3.73	rs17689471	5.00e-02	-3.11	-3.702	31	31	blup	0.04593	0.0259	3.99784	6.39e-05	0.0325619	0.4233047
		Brain_Amygdala	2002-03-01	19	8478154	8503901	0.535	rs1007545	2.75	rs2277987	0.22131	4.83	0.140	352	28	enet	0.23083	1.48e-06	-0.02945	0.97650	0.99626253968254	12.951413015873
		Brain_Amygdala	MARCKS	6	1.14e+08	1.14e+08	0.284	rs7747961	-2.87	rs2499615	0.00537	3.37	0.934	398	398	blup	0.10836	0.00108	1.1296	0.2587	0.825179609929078	10.727334929078
		Brain_Amygdala	MASTL	10	27400000	27500000	0.228	rs118917	-2.44	rs7086553	0.073397	-3.73	0.104	455	3	lasso	0.065	0.00982	-0.5146	0.60684	0.921687666666667	11.9819396666667
		Brain_Amygdala	MAZ	16	29817427	29823426	0.162	rs4787491	3.24	rs7202714	0.009066	-3.40	2.369	160	160	blup	0.11659	0.00071	-2.07609	0.03789	0.547845078740158	7.12198602362205
		Brain_Amygdala	MC1R	16	89979826	89987385	0.29	rs455527	-3.24	rs17177891	0.101023	4.48	1.426	319	319	blup	0.1628	6.32e-05	0.99324	0.32059	0.857673914327917	11.1497608862629
		Brain_Amygdala	MCCC2	5	70900000	7.1e+07	0.188	rs1010376	2.84	rs4602602	0.01029	3.38	-0.130	312	312	blup	0.07827	0.00501	-0.3392	0.734432	0.946746269670959	12.3077015057225
		Brain_Amygdala	MCF2L-AS1	13	1.14e+08	1.14e+08	0.443	rs3011528	-2.73	rs1317506	0.05270	3.62	1.221	445	445	blup	0.03892	0.0372	-0.4636	0.6429	0.924194972067039	12.0145346368715
		Brain_Amygdala	MCM8	20	5931298	5975852	0.564	rs3852948	3.45	rs454422	-1.08e-02	-4.36	0.987	603	9	lasso	0.00607	0.22	-0.4542	0.64966	0.926456624605678	12.0439361198738
		Brain_Amygdala	MCUR1	6	13800000	13800000	0.362	rs7759452	3.46	rs1062066	0.23715	4.96	-0.324	475	12	enet	0.24696	5.85e-07	0.1537	0.8778	0.985110843113033	12.8064409604694
		Brain_Amygdala	MDGA2	14	47300000	48100000	0.333	rs11622916	-3.21	rs8013322	-0.00814	-3.11	1.198	459	459	blup	0.00679	0.211	0.162	0.8709	0.985110843113033	12.8064409604694
		Brain_Amygdala	MED15P5	2	1.31e+08	1.31e+08	0.234	rs12475827	-1.76	rs6431145	0.15528	4.72	0.360	144	144	blup	0.16426	5.84e-05	0.7526	0.4517	0.903902447163515	11.7507318131257
		Brain_Amygdala	MED21	12	27200000	27200000	0.449	rs2230378	2.77	rs10400476	0.106327	4.52	0.310	524	11	enet	0.17451	3.37e-05	1.1591	0.24641	0.820432154264973	10.6656180054446
		Brain_Amygdala	MEGF9	9	1.23e+08	1.23e+08	0.242	rs4997435	2.64	rs10760144	0.103152	-4.07	0.167	343	343	blup	0.08718	0.00319	-0.15081	0.88013	0.985110843113033	12.8064409604694
		Brain_Amygdala	MEIOB	16	1883984	1934295	0.243	rs2238373	2.21	rs173164	0.084304	-3.88	0.845	453	5	lasso	0.08752	0.00313	-0.82000	0.41222	0.886492995255042	11.5244089383155
		Brain_Amygdala	MEIS3P1	17	15689932	15690889	0.581	rs2856229	-3.24	rs2324027	2.06e-01	-5.18	-1.859	332	6	lasso	0.17737	2.89e-05	2.00625	4.48e-02	0.579021	7.527273
		Brain_Amygdala	MET	7	1.16e+08	1.16e+08	0.311	rs12154695	3.35	rs11766819	2.96e-01	-5.13	0.034	343	3	lasso	0.27488	1.12e-07	0.0900	0.928253	0.986456973451328	12.8239406548673
		Brain_Amygdala	METTL10	10	1.26e+08	1.26e+08	0.357	rs6597879	-2.72	rs3824808	0.083641	-4.15	0.033	560	560	blup	0.06772	0.00855	-1.5455	0.12221	0.759500338983051	9.87350440677966
		Brain_Amygdala	METTL15	11	28100000	28400000	0.228	rs17310076	-3.09	rs4923490	7.40e-06	3.21	0.007	298	298	blup	0.10055	0.00161	1.2832	0.199438	0.787101951754386	10.232325372807
		Brain_Amygdala	METTL18	1	1.7e+08	1.7e+08	0.297	rs732314	3.67	rs12135361	1.42e-01	-4.96	-2.397	559	17	lasso	0.187	1.71e-05	2.44671	0.01442	0.399101230769231	5.188316
		Brain_Amygdala	METTL21B	12	58200000	58200000	0.431	rs775251	-3.19	rs10877011	0.111634	4.98	-1.344	354	354	blup	0.24778	5.58e-07	-1.1021	0.27042	0.826369918699187	10.7428089430894
		Brain_Amygdala	METTL4	18	2537524	2571508	0.46	rs9959388	2.50	rs2644176	0.14266	-4.04	-0.201	514	5	lasso	0.07298	0.00655	0.0543	0.956689	0.989697246118459	12.86606419954
		Brain_Amygdala	MFN1	3	1.79e+08	1.79e+08	0.449	rs2699887	-2.54	rs11720405	0.218712	-4.64	-1.150	350	8	lasso	0.12306	0.000508	0.6643	0.506509	0.908880872463768	11.815451342029
		Brain_Amygdala	MFSD6	2	1.91e+08	1.91e+08	0.29	rs1860172	-2.36	rs887695	-0.00137	3.51	0.733	341	341	blup	0.02943	0.0609	-0.9655	0.3343	0.859497236111111	11.1734640694444
		Brain_Amygdala	MGAM	7	1.42e+08	1.42e+08	0.245	rs2570407	2.73	rs1859646	1.71e-01	-4.49	2.422	434	4	lasso	0.1294	0.000366	-2.4148	0.015744	0.422738149253731	5.49559594029851
		Brain_Amygdala	MGC10955	2	74400000	74400000	0.498	rs6711332	2.34	rs7570950	0.24738	5.56	-0.989	358	13	enet	0.32072	6.52e-09	-1.3068	0.1913	0.775109684684685	10.0764259009009
		Brain_Amygdala	MGMT	10	1.31e+08	1.32e+08	0.551	rs10764874	-2.87	rs11016847	0.066021	-4.63	2.158	597	597	blup	0.202	7.51e-06	-1.3583	0.17436	0.759500338983051	9.87350440677966
		Brain_Amygdala	MGRN1	16	4666494	4740975	0.586	rs3185547	-3.38	rs841225	0.353094	-6.22	0.952	421	26	enet	0.40969	1.49e-11	-0.79342	0.42754	0.895437066356228	11.640681862631
		Brain_Amygdala	MIPEP	13	24300000	24500000	0.539	rs2810660	-2.72	rs11617793	0.28101	4.95	-0.501	757	7	lasso	0.24928	5.11e-07	-0.4306	0.6668	0.928037295839753	12.0644848459168
		Brain_Amygdala	MIR4313	15	76100000	76100000	0.222	rs11072554	3.01	rs9920028	0.00790	-4.17	1.246	260	259	blup	0.05373	0.0174	-1.8025	0.071465	0.687516229946524	8.93771098930482
		Brain_Amygdala	MKRN2	3	12600000	12600000	0.373	rs3773341	3.17	rs13098031	-0.011320	3.91	-0.507	464	464	blup	0.04892	0.0222	-0.1143	0.909006	0.986456973451328	12.8239406548673
		Brain_Amygdala	MLK4	1	2.33e+08	2.34e+08	0.459	rs2477859	3.34	rs3795375	1.75e-01	4.28	-0.905	602	602	blup	0.1246	0.000469	-1.03560	0.30039	0.84306023400936	10.9597830421217
		Brain_Amygdala	MLST8	16	2254249	2259253	0.379	rs4296261	-2.38	rs27384	0.309304	5.33	-0.630	357	4	lasso	0.29855	2.64e-08	-0.76349	0.44517	0.902741441441442	11.7356387387387
		Brain_Amygdala	MMD2	7	4950000	5000000	0.407	rs6463310	-4.20	rs2965038	-1.16e-02	-3.25	1.631	360	360	blup	-0.00821	0.585	-2.3385	0.019361	0.455544181818182	5.92207436363636
		Brain_Amygdala	MMP17	12	1.32e+08	1.32e+08	0.369	rs12312805	2.70	rs10902438	-0.009814	-3.29	0.181	446	446	blup	0.11994	0.000597	-0.5440	0.58645	0.918302754126846	11.937935803649
		Brain_Amygdala	MMP24-AS1	20	33804265	33865934	0.599	rs6060124	-3.96	rs6060341	3.31e-01	-5.72	0.576	344	4	lasso	0.34338	1.49e-09	-0.5368	0.59143	0.920816685518423	11.9706169117395
		Brain_Amygdala	MON1B	16	77224732	77236302	0.461	rs3736338	-3.34	rs9674287	0.217228	-4.58	-0.366	724	724	blup	0.16338	6.12e-05	1.30303	0.19256	0.775542058165548	10.0820467561521
		Brain_Amygdala	MORN4	10	99400000	99400000	0.398	rs2817652	2.98	rs4919129	0.137579	-5.09	0.186	477	12	enet	0.20315	7.05e-06	-1.3205	0.18668	0.770770640732265	10.0200183295195
		Brain_Amygdala	MPST	22	37415682	37425863	0.378	rs2075936	3.31	rs13054809	0.007139	-3.40	0.486	702	702	blup	0.1169	0.000698	-0.7806	0.4351	0.897444	11.666772
		Brain_Amygdala	MRC1	10	18100000	18200000	0.442	rs16916914	2.29	rs532813	0.263299	5.47	1.317	382	5	lasso	0.27641	1.02e-07	1.1481	0.25094	0.820432154264973	10.6656180054446
		Brain_Amygdala	MRC1L1	10	17900000	1.8e+07	0.45	rs9423961	2.06	rs532813	0.193786	-4.81	1.317	349	5	lasso	0.1771	2.93e-05	-1.0087	0.31309	0.850541884730539	11.057044501497
		Brain_Amygdala	MRE11A	11	94200000	94200000	0.22	rs12793348	2.96	rs535801	1.61e-01	4.05	0.221	439	439	blup	0.0986	0.00178	0.9011	0.367560	0.870743783783784	11.3196691891892
		Brain_Amygdala	MRPL19	2	75900000	75900000	0.594	rs2197078	-3.34	rs10165899	0.40228	-6.27	0.712	535	1	lasso	0.36792	2.87e-10	-0.7120	0.4765	0.908880872463768	11.815451342029
		Brain_Amygdala	MRPL21	11	68700000	68700000	0.744	rs2846204	-3.28	rs629426	3.47e-01	-5.77	1.819	408	12	lasso	0.30997	1.29e-08	-2.1612	0.030682	0.529120559633028	6.87856727522936
		Brain_Amygdala	MRPL35	2	86400000	86400000	0.39	rs2083168	3.62	rs4569473	0.02763	3.47	1.294	449	449	blup	0.06785	0.0085	0.1462	0.8837	0.985110843113033	12.8064409604694
		Brain_Amygdala	MRPL43	10	1.03e+08	1.03e+08	0.517	rs11190790	3.18	rs12769518	-0.002591	-2.56	-1.500	420	420	blup	0.14446	0.000167	0.3831	0.70165	0.937563474387528	12.1883251670379
		Brain_Amygdala	MRPS21	1	1.5e+08	1.5e+08	0.29	rs10888585	-3.76	rs13294	-9.73e-03	3.09	2.555	250	250	blup	0.05031	0.0207	2.18542	0.02886	0.518535294117647	6.74095882352941
		Brain_Amygdala	MRPS36	5	68500000	68500000	0.302	rs4505911	-3.49	rs299090	0.07303	-3.89	0.993	288	288	blup	0.15693	8.63e-05	-0.1594	0.873346	0.985110843113033	12.8064409604694
		Brain_Amygdala	MRS2	6	24400000	24400000	0.532	rs793656	-3.30	rs2273606	0.16925	4.78	-0.352	613	8	lasso	0.25958	2.79e-07	0.4830	0.6291	0.921687666666667	11.9819396666667
		Brain_Amygdala	MS4A14	11	60200000	60200000	0.284	rs627461	-2.49	rs2241920	1.31e-01	-4.40	-0.058	459	7	lasso	0.13701	0.000246	-0.3476	0.728144	0.945116202020202	12.2865106262626
		Brain_Amygdala	MSH3	5	80000000	80200000	0.563	rs26784	-2.65	rs181747	0.03717	-3.66	2.227	480	7	enet	0.00793	0.197	-2.0676	0.038675	0.547845078740158	7.12198602362205
		Brain_Amygdala	MSH4	1	76300000	76400000	0.243	rs158621	2.13	rs1146646	7.36e-02	3.81	-0.800	462	25	enet	0.0822	0.00411	-0.29705	0.76642	0.95925830437804	12.4703579569145
		Brain_Amygdala	MST1L	1	17100000	17100000	0.507	rs3115788	-3.11	rs7513616	2.65e-01	-4.94	-1.038	291	3	lasso	0.27601	1.05e-07	1.14919	0.25048	0.820432154264973	10.6656180054446
		Brain_Amygdala	MST1P2	1	1.7e+07	1.7e+07	0.365	rs12408442	-2.87	rs4920588	2.20e-01	-4.75	1.021	261	3	lasso	0.18948	1.5e-05	-1.29582	0.19504	0.779726577777778	10.1364455111111
		Brain_Amygdala	MTFP1	22	30821518	30825045	0.28	rs16988925	-2.94	rs5763779	-0.011254	3.29	-0.306	443	443	blup	0.0642	0.0102	-0.6478	0.5171	0.908880872463768	11.815451342029
		Brain_Amygdala	MTG1	10	1.35e+08	1.35e+08	0.511	rs11597534	-2.66	rs2297032	0.362128	6.01	-0.083	342	45	enet	0.31501	9.38e-09	0.3200	0.74900	0.955116434628975	12.4165136501767
		Brain_Amygdala	MTG2	20	60758085	60778624	0.715	rs6089754	-3.77	rs2427283	8.48e-02	-3.85	-1.787	504	20	lasso	0.22632	1.92e-06	2.8902	0.00385	0.17315375	2.25099875
		Brain_Amygdala	MTMR3	22	30279144	30426855	0.296	rs3804077	-2.56	rs12485243	0.168954	4.86	-1.153	395	2	lasso	0.1885	1.57e-05	-1.2618	0.2070	0.800845161290322	10.4109870967742
		Brain_Amygdala	MTRF1L	6	1.53e+08	1.53e+08	0.446	rs12201030	-3.73	rs672170	0.01485	4.04	0.281	546	546	blup	0.06081	0.0121	0.0249	0.9802	0.997386764705882	12.9660279411765
		Brain_Amygdala	MTRR	5	7850000	7910000	0.349	rs900250	2.85	rs17243407	0.16451	-4.41	-2.091	609	4	lasso	0.11109	0.000941	1.4193	0.155814	0.759500338983051	9.87350440677966
		Brain_Amygdala	MUC20	3	1.95e+08	1.95e+08	0.608	rs939892	-2.23	rs2140357	0.022585	4.56	-0.574	299	6	lasso	0.44928	7.49e-13	0.3382	0.735185	0.946746269670959	12.3077015057225
		Brain_Amygdala	MUL1	1	20800000	20800000	0.456	rs668630	-3.67	rs609210	2.39e-02	-3.96	-0.092	506	6	lasso	0.0698	0.0077	0.08857	0.92943	0.986456973451328	12.8239406548673
		Brain_Amygdala	MUT	6	49400000	49400000	0.516	rs9369923	-2.98	rs2147569	-0.01173	-3.46	-0.088	347	347	blup	0.10843	0.00108	0.1246	0.9008	0.986456973451328	12.8239406548673
		Brain_Amygdala	MUTYH	1	45800000	45800000	0.315	rs12735704	-3.14	rs12139364	-1.78e-03	-3.20	0.527	284	284	blup	0.10075	0.0016	-0.27101	0.78638	0.967759937799043	12.5808791913876
		Brain_Amygdala	MXRA7	17	74669741	74707098	0.623	rs12939833	-2.73	rs11077851	1.88e-01	5.97	0.845	526	18	enet	0.43356	2.52e-12	0.20866	8.35e-01	0.974962271252434	12.6745095262816
		Brain_Amygdala	MYO15A	17	18012020	18083116	0.254	rs2290507	-1.92	rs854779	2.05e-01	-4.39	-1.003	325	3	lasso	0.18177	2.28e-05	0.88948	3.74e-01	0.870743783783784	11.3196691891892
		Brain_Amygdala	MYO19	17	34851668	34899284	0.273	rs9906189	-4.69	rs12941866	1.16e-01	-4.06	3.843	321	25	enet	0.08738	0.00316	-2.24539	2.47e-02	0.495135641304348	6.43676333695652
		Brain_Amygdala	MYOM2	8	1990000	2110000	0.573	rs6996532	-5.33	rs12681998	0.17859	4.33	1.032	681	11	lasso	0.19586	1.05e-05	1.312	1.90e-01	0.775109684684685	10.0764259009009
		Brain_Amygdala	N6AMT1	21	30244513	30257693	0.352	rs12627361	3.19	rs9981922	0.15437	-3.78	0.380	472	472	blup	0.0904	0.00271	-1.0504	0.294	0.835956043956044	10.8674285714286
		Brain_Amygdala	NAALADL1	11	64800000	64800000	0.332	rs2957154	2.71	rs10896012	1.58e-01	3.97	0.885	331	331	blup	0.1292	0.00037	-0.0661	0.947303	0.986749422632794	12.8277424942263
		Brain_Amygdala	NADSYN1	11	71200000	71200000	0.473	rs7110301	3.37	rs1790375	-7.68e-03	-3.18	0.574	364	9	lasso	0.03665	0.0418	-2.4821	0.013060	0.385162950819672	5.00711836065574
		Brain_Amygdala	NAIP	5	70300000	70300000	0.191	rs6453406	2.06	rs12520305	0.03655	-3.11	0.835	38	7	enet	0.05698	0.0147	-0.4759	0.634134	0.921687666666667	11.9819396666667
		Brain_Amygdala	NAPG	18	10525902	10552757	0.45	rs12458640	-3.35	rs10459982	0.18826	-4.21	0.063	676	10	lasso	0.16327	6.16e-05	0.1450	0.884724	0.985110843113033	12.8064409604694
		Brain_Amygdala	NAPRT1	8	1.45e+08	1.45e+08	0.827	rs11784217	-3.31	rs10112966	0.44624	-6.24	1.852	359	21	enet	0.44337	1.19e-12	-1.749	8.03e-02	0.707494579439252	9.19742953271028
		Brain_Amygdala	NAPSA	19	50861734	50869087	0.381	rs9676503	2.53	rs1673026	-0.00317	2.97	0.664	416	416	blup	0.00654	0.214	0.08482	0.93240	0.986749422632794	12.8277424942263
		Brain_Amygdala	NAPSB	19	50837057	50848018	0.529	rs9676503	2.53	rs1405655	0.17968	-4.43	-0.409	400	7	lasso	0.08779	0.00309	-0.24425	0.80704	0.968555677118079	12.591223802535
		Brain_Amygdala	NARS2	11	78100000	78300000	0.236	rs4945276	-4.41	rs7940720	1.50e-01	-4.65	2.413	455	455	blup	0.13476	0.000277	-2.9229	0.003468	0.17315375	2.25099875
		Brain_Amygdala	NAT14	19	55996371	55998935	0.555	rs4801608	2.87	rs382113	0.03296	-4.21	-0.336	580	34	enet	0.13668	0.000251	-0.14362	0.88580	0.985110843113033	12.8064409604694
		Brain_Amygdala	NBPF1	1	16900000	16900000	0.695	rs12408442	-2.87	rs7513616	3.36e-02	-4.37	-1.038	276	8	lasso	0.25751	3.16e-07	0.29309	0.76946	0.95996534996535	12.4795495495495
		Brain_Amygdala	NBPF10	1	1.45e+08	1.45e+08	0.437	rs10910843	-2.40	rs6424377	2.09e-01	4.72	-0.784	112	3	lasso	0.19166	1.33e-05	-0.62024	0.53510	0.90927900656045	11.8206270852858
		Brain_Amygdala	NBPF3	1	21800000	21800000	0.802	rs17458515	-2.84	rs4654947	4.37e-01	6.91	0.996	377	8	lasso	0.50394	8.36e-15	0.85581	0.39210	0.877207558859975	11.4036982651797
		Brain_Amygdala	NBR1	17	41322498	41363708	0.228	rs4028634	2.15	rs429464	-8.10e-03	-3.96	1.241	290	290	blup	0.08869	0.00295	-1.04446	2.96e-01	0.835956043956044	10.8674285714286
		Brain_Amygdala	NBR2	17	41277627	41305688	0.7	rs4028634	2.15	rs13851	4.90e-01	-7.05	1.179	283	34	enet	0.52602	1.18e-15	-1.35867	1.74e-01	0.759500338983051	9.87350440677966
		Brain_Amygdala	NCAPD3	11	1.34e+08	1.34e+08	0.597	rs7935790	2.78	rs4936242	7.19e-03	-3.39	0.325	568	22	lasso	0.05808	0.0139	-0.5453	0.585517	0.918302754126846	11.937935803649
		Brain_Amygdala	NCKIPSD	3	48700000	48700000	0.436	rs6792156	-2.46	rs12497850	0.383818	-6.15	-1.951	265	30	enet	0.37034	2.43e-10	2.6231	0.008713	0.304497407407407	3.9584662962963
		Brain_Amygdala	NCL	2	2.32e+08	2.32e+08	0.406	rs12992206	3.42	rs7592642	-0.01005	-3.24	-0.927	378	378	blup	0.06281	0.011	0.3452	0.7299	0.945349244060475	12.2895401727862
		Brain_Amygdala	NDUFA12	12	95300000	95400000	0.565	rs2651968	-3.25	rs9634217	0.001559	-3.08	-0.498	626	626	blup	0.01471	0.134	0.1894	0.84976	0.980431935897436	12.7456151666667
		Brain_Amygdala	NDUFAF1	15	41700000	41700000	0.364	rs4924533	-3.20	rs316611	0.22951	-4.94	0.591	298	6	lasso	0.24245	7.61e-07	-0.5588	0.576265	0.917597591908531	11.9287686948109
		Brain_Amygdala	NDUFAF4	6	97300000	97300000	0.293	rs7769945	2.97	rs1928968	0.09109	3.92	-1.789	405	9	lasso	0.09446	0.0022	-0.6216	0.5342	0.90927900656045	11.8206270852858
		Brain_Amygdala	NDUFB8	10	1.02e+08	1.02e+08	0.276	rs11190790	3.18	rs9420797	0.037988	3.65	0.295	434	434	blup	0.0825	0.00404	0.7400	0.45930	0.905335639097744	11.7693633082707
		Brain_Amygdala	NDUFS1	2	2.07e+08	2.07e+08	0.469	rs9288376	2.49	rs4147711	0.12582	-4.52	-0.639	420	40	enet	0.18341	2.08e-05	0.6366	0.5244	0.90927900656045	11.8206270852858
		Brain_Amygdala	NDUFV3	21	44299754	44333414	0.475	rs380422	3.61	rs2269157	-0.01077	-3.42	0.932	609	609	blup	0.0939	0.00226	-0.4526	0.651	0.926456624605678	12.0439361198738
		Brain_Amygdala	NEAT1	11	65200000	65200000	0.461	rs1621277	2.62	rs1626021	2.87e-02	3.74	2.521	364	364	blup	0.1624	6.45e-05	1.3665	0.171783	0.759500338983051	9.87350440677966
		Brain_Amygdala	NEIL1	15	75600000	75600000	0.258	rs11072554	3.01	rs6495127	-0.00573	-3.59	0.856	235	235	blup	0.05102	0.02	0.0420	0.966522	0.994152703259005	12.9239851423671
		Brain_Amygdala	NEIL2	8	11600000	11600000	0.435	rs2409807	3.18	rs10101195	0.18440	-4.83	-1.600	477	12	enet	0.22228	2.41e-06	1.774	7.60e-02	0.704762886597938	9.1619175257732
		Brain_Amygdala	NEUROG3	10	71300000	71300000	0.358	rs3104050	-3.34	rs5030923	0.119182	3.85	-0.747	725	725	blup	0.07717	0.0053	-1.8911	0.05861	0.640540952095808	8.32703237724551
		Brain_Amygdala	NF1	17	29421945	29709134	0.24	rs7221407	-3.03	rs11080149	-6.57e-03	3.77	1.448	291	291	blup	0.05824	0.0138	0.74809	4.54e-01	0.905335639097744	11.7693633082707
		Brain_Amygdala	NFRKB	11	1.3e+08	1.3e+08	0.459	rs491027	3.26	rs11221869	1.33e-01	-4.07	-0.105	461	6	lasso	0.06394	0.0104	0.1357	0.892034	0.986456973451328	12.8239406548673
		Brain_Amygdala	NFU1	2	69600000	69700000	0.346	rs7579933	-2.35	rs4854477	-0.01172	3.12	0.660	397	397	blup	0.03646	0.0422	-0.4028	0.6871	0.931063780120482	12.1038291415663
		Brain_Amygdala	NINL	20	25433341	25566153	0.132	rs13038092	2.60	rs242130	5.98e-02	-3.39	1.456	266	266	blup	0.08328	0.00389	-1.2485	0.21184	0.807415593220339	10.4964027118644
		Brain_Amygdala	NIPSNAP3A	9	1.08e+08	1.08e+08	0.373	rs10820722	2.04	rs10117535	0.071280	-4.05	0.188	605	5	lasso	0.03735	0.0403	-0.59120	0.55439	0.915243299908842	11.898162898815
		Brain_Amygdala	NKAIN1	1	31700000	31700000	0.6	rs4949458	-3.87	rs7549197	4.29e-01	-6.71	-0.356	430	6	lasso	0.51429	3.38e-15	0.44970	0.65293	0.926456624605678	12.0439361198738
		Brain_Amygdala	NKAIN4	20	61872136	61904046	0.457	rs3746358	-3.06	rs1555337	2.57e-01	4.75	-0.455	496	4	lasso	0.21164	4.39e-06	-0.6086	0.54280	0.910062628145387	11.83081416589
		Brain_Amygdala	NKIRAS1	3	23900000	2.4e+07	0.383	rs17013266	-3.14	rs7622887	0.075674	-3.69	1.040	504	12	enet	0.04679	0.0248	-0.0161	0.987176	0.998274100056211	12.9775633007307
		Brain_Amygdala	NKX6-1	4	85400000	85400000	0.277	rs4449405	3.36	rs1921848	3.66e-02	3.65	0.475	315	315	blup	0.0552	0.0161	1.8318	0.066981	0.669437883333333	8.70269248333333
		Brain_Amygdala	NLRC3	16	3589049	3627401	0.572	rs17199009	-3.17	rs12933120	0.247018	-5.23	-1.820	362	7	lasso	0.2999	2.42e-08	1.27211	0.20333	0.797252300215983	10.3642799028078
		Brain_Amygdala	NLRP2	19	55464498	55512510	0.403	rs11574583	3.56	rs269913	0.06984	3.86	2.015	480	480	blup	0.04319	0.0298	0.98881	0.32276	0.857673914327917	11.1497608862629
		Brain_Amygdala	NME1-NME2	17	49242796	49249108	0.434	rs8068355	-2.37	rs12942155	1.19e-01	-4.49	-1.701	440	14	lasso	0.08953	0.00283	1.71706	8.60e-02	0.70968496347032	9.22590452511415
		Brain_Amygdala	NME7	1	1.69e+08	1.69e+08	0.443	rs732314	3.67	rs10919132	1.38e-01	-4.52	-0.515	594	9	lasso	0.12359	0.000494	0.30938	0.75703	0.955717171929825	12.4243232350877
		Brain_Amygdala	NOC3L	10	96100000	96100000	0.321	rs12771776	-2.46	rs10882437	0.087572	4.30	-0.577	331	331	blup	0.12777	0.000398	-0.0741	0.94094	0.986749422632794	12.8277424942263
		Brain_Amygdala	NOL10	2	10700000	10800000	0.333	rs10207325	3.44	rs6721857	-0.00267	3.78	-0.039	626	36	enet	0.08271	0.004	-0.0127	0.9899	0.999999691358025	12.9999959876543
		Brain_Amygdala	NOS2	17	26083792	26127525	0.409	rs9900311	-4.62	rs7218395	1.52e-01	4.67	-1.241	302	302	blup	0.18159	2.3e-05	-0.97459	3.30e-01	0.859497236111111	11.1734640694444
		Brain_Amygdala	NOS2P3	17	20339650	20350557	0.236	rs17769645	3.77	rs3912156	1.66e-02	-3.32	1.248	178	178	blup	0.06208	0.0114	-0.61552	5.38e-01	0.90927900656045	11.8206270852858
		Brain_Amygdala	NOTCH2NL	1	1.45e+08	1.45e+08	0.239	rs10910843	-2.40	rs6424377	4.91e-02	3.37	-0.784	101	101	blup	0.04312	0.0299	0.32006	0.74892	0.955116434628975	12.4165136501767
		Brain_Amygdala	NPAS3	14	33400000	34300000	0.533	rs941750	3.55	rs17538143	-0.00227	3.67	0.267	692	692	blup	0.07637	0.00552	0.120	0.9046	0.986456973451328	12.8239406548673
		Brain_Amygdala	NPEPL1	20	57264187	57290900	0.657	rs6100145	4.48	rs6015372	2.70e-02	3.82	1.718	547	14	lasso	0.08214	0.00412	1.4586	0.14469	0.759500338983051	9.87350440677966
		Brain_Amygdala	NPEPPS	17	45600308	45700642	0.297	rs4629024	2.74	rs4439799	7.00e-02	-4.09	-1.897	363	363	blup	0.09705	0.00193	2.63417	8.43e-03	0.304497407407407	3.9584662962963
		Brain_Amygdala	NPHP1	2	1.11e+08	1.11e+08	0.445	rs11887934	2.22	rs3806525	0.01360	-3.14	0.771	72	72	blup	0.03792	0.0391	-0.2705	0.7868	0.967759937799043	12.5808791913876
		Brain_Amygdala	NPHP3	3	1.32e+08	1.32e+08	0.564	rs4306857	3.03	rs12486323	0.210939	-5.27	1.098	400	7	lasso	0.26932	1.56e-07	-1.7009	0.088969	0.724513568281938	9.4186763876652
		Brain_Amygdala	NPHP4	1	5920000	6050000	0.643	rs12070308	3.12	rs7535806	3.02e-01	-5.18	-0.543	510	15	lasso	0.34317	1.52e-09	0.73139	0.46454	0.905335639097744	11.7693633082707
		Brain_Amygdala	NPIPA1	16	15031271	15045913	0.761	rs17201621	-1.73	rs3198697	0.299437	-5.30	-0.687	104	35	enet	0.43336	2.56e-12	0.80309	0.42192	0.890500781946073	11.5765101652989
		Brain_Amygdala	NPIPA5	16	15457516	15474904	0.816	rs3752422	-2.74	rs3198697	0.291363	5.23	-0.687	237	46	enet	0.36724	3.01e-10	-1.00377	0.31549	0.850541884730539	11.057044501497
		Brain_Amygdala	NPIPB7	16	28467693	28481868	0.144	rs9938394	2.21	rs8062405	0.019090	-3.67	-0.144	217	217	blup	0.05848	0.0137	0.61688	0.53732	0.90927900656045	11.8206270852858
		Brain_Amygdala	NPIPB9	16	28763108	28784128	0.23	rs252283	2.43	rs4788073	0.203983	-4.67	0.325	199	3	lasso	0.18208	2.24e-05	-0.10228	0.91854	0.986456973451328	12.8239406548673
		Brain_Amygdala	NPIPP1	16	15198178	15217355	0.246	rs222133	-2.57	rs12934778	0.115257	3.75	0.895	102	10	enet	0.10145	0.00154	0.74223	0.45795	0.905335639097744	11.7693633082707
		Brain_Amygdala	NPPA-AS1	1	11900000	11900000	0.715	rs4514248	-3.92	rs5067	1.39e-01	-5.59	-0.329	477	23	enet	0.29407	3.48e-08	0.07739	0.93831	0.986749422632794	12.8277424942263
		Brain_Amygdala	NPR2	9	35800000	35800000	0.432	rs10758347	2.68	rs4878619	0.040997	3.56	1.728	415	415	blup	0.14163	0.000193	-0.68463	0.49358	0.908880872463768	11.815451342029
		Brain_Amygdala	NPRL3	16	135385	188859	0.668	rs5841	-4.42	rs2562164	0.279681	-4.97	0.513	275	12	lasso	0.25697	3.26e-07	-1.30319	0.19251	0.775542058165548	10.0820467561521
		Brain_Amygdala	NR1H3	11	47300000	47300000	0.226	rs4992357	-2.10	rs901746	9.15e-02	3.66	1.249	296	296	blup	0.09489	0.00215	1.6394	0.101131	0.730852432432432	9.50108162162162
		Brain_Amygdala	NR2E1	6	1.08e+08	1.09e+08	0.422	rs7769535	2.54	rs9320237	0.00130	-2.72	0.293	391	391	blup	0.01461	0.135	0.8867	0.3753	0.870743783783784	11.3196691891892
		Brain_Amygdala	NRG4	15	76200000	76400000	0.497	rs11072554	3.01	rs4886747	0.17026	-4.72	2.310	300	299	blup	0.23283	1.32e-06	-2.3576	0.018394	0.447173054054054	5.8132497027027
		Brain_Amygdala	NSA2	5	74100000	74100000	0.546	rs2927632	-3.22	rs1048167	0.43626	6.24	0.730	476	7	lasso	0.42455	4.97e-12	0.8185	0.413055	0.886492995255042	11.5244089383155
		Brain_Amygdala	NSFP1	17	44450221	44564507	0.81	rs199444	-4.12	rs17698176	3.18e-01	5.91	0.567	62	62	blup	0.35272	8.03e-10	-0.03802	9.70e-01	0.996172632990868	12.9502442288813
		Brain_Amygdala	NSMCE1	16	27236312	27280115	0.462	rs4787923	-2.79	rs9788909	0.025895	3.40	-0.016	510	11	lasso	0.06567	0.00949	-0.28806	0.77330	0.961414443676572	12.4983877677954
		Brain_Amygdala	NSMCE2	8	1.26e+08	1.26e+08	0.488	rs10755926	-4.01	rs10956248	-0.00752	3.62	0.067	492	492	blup	0.05043	0.0206	4.240	2.23e-05	0.02239755	0.29116815
		Brain_Amygdala	NSMF	9	1.4e+08	1.4e+08	0.445	rs1129767	2.40	rs11535663	0.004646	3.04	1.616	345	48	enet	0.00671	0.212	-0.05308	0.95767	0.989719695002872	12.8663560350373
		Brain_Amygdala	NSUN2	5	6600000	6630000	0.917	rs1390629	-2.58	rs3733775	0.46858	6.70	0.766	628	10	enet	0.43746	1.87e-12	0.6583	0.510361	0.908880872463768	11.815451342029
		Brain_Amygdala	NSUN5P2	7	72400000	72400000	0.582	rs13228725	1.61	rs34014814	6.55e-02	3.56	0.980	100	23	enet	0.20454	6.52e-06	-0.3170	0.751245	0.955116434628975	12.4165136501767
		Brain_Amygdala	NT5C3B	17	39981335	39992523	0.4	rs4796750	-4.73	rs9896766	2.71e-01	4.90	-4.369	408	6	lasso	0.25182	4.41e-07	-4.21543	2.49e-05	0.02239755	0.29116815
		Brain_Amygdala	NUDT13	10	74900000	74900000	0.139	rs7097287	-1.68	rs1867565	0.070926	-3.58	-1.082	217	217	blup	0.08131	0.00429	1.2549	0.20951	0.80553949044586	10.4720133757962
		Brain_Amygdala	NUDT14	14	1.06e+08	1.06e+08	0.57	rs4983589	-2.62	rs4983590	0.42866	-6.10	-1.825	260	13	lasso	0.42165	6.18e-12	1.624	0.1045	0.730852432432432	9.50108162162162
		Brain_Amygdala	NUDT16P	3	1.31e+08	1.31e+08	0.34	rs11706454	-3.44	rs2674614	0.005689	-3.53	0.785	414	25	enet	0.04063	0.034	-1.4072	0.159381	0.759500338983051	9.87350440677966
		Brain_Amygdala	NUDT2	9	34300000	34300000	0.28	rs1785509	3.51	rs10971956	0.154853	-4.72	-2.175	342	4	lasso	0.17246	3.76e-05	2.36150	0.01820	0.447173054054054	5.8132497027027
		Brain_Amygdala	NUP107	12	69100000	69100000	0.428	rs12146811	-4.30	rs2546513	0.099509	-4.13	0.524	528	528	blup	0.13439	0.000282	0.5759	0.56470	0.916845197132617	11.918987562724
		Brain_Amygdala	NUP54	4	7.7e+07	77100000	0.45	rs1441922	2.67	rs7667810	7.06e-02	4.60	-1.131	486	14	lasso	0.14394	0.000171	-0.8461	0.397521	0.880714629310345	11.4492901810345
		Brain_Amygdala	NUP85	17	73201754	73231853	0.447	rs1568447	-2.65	rs11657106	2.77e-01	5.15	-1.002	379	4	lasso	0.21711	3.23e-06	-0.81456	4.15e-01	0.886492995255042	11.5244089383155
		Brain_Amygdala	NUPL2	7	23200000	23200000	0.369	rs2069837	2.56	rs10239760	2.72e-01	-4.96	0.856	429	2	lasso	0.25838	3e-07	-1.0821	0.279204	0.826369918699187	10.7428089430894
		Brain_Amygdala	NUPR1	16	28548606	28550495	0.286	rs9938394	2.21	rs11647191	-0.003245	-2.87	0.837	211	211	blup	0.00604	0.221	1.37643	0.16869	0.759500338983051	9.87350440677966
		Brain_Amygdala	NUPR1L	7	56200000	56200000	0.412	rs12669185	-2.35	rs10280445	1.49e-01	4.54	-1.356	275	6	lasso	0.2192	2.87e-06	-0.4391	0.660623	0.928037295839753	12.0644848459168
		Brain_Amygdala	NUSAP1	15	41600000	41700000	0.586	rs4924533	-3.06	rs8037574	0.45664	6.48	0.784	275	4	lasso	0.43495	2.27e-12	0.7583	0.448282	0.903524608501119	11.7458199105145
		Brain_Amygdala	NUTM2B	10	81500000	81500000	0.343	rs7078815	2.68	rs10885307	0.219723	-4.83	0.588	322	4	lasso	0.22926	1.62e-06	-0.4989	0.61783	0.921687666666667	11.9819396666667
		Brain_Amygdala	NUTM2E	10	81600000	81600000	0.533	rs7078815	2.68	rs1650187	0.341573	5.52	0.390	315	5	lasso	0.31682	8.36e-09	0.5358	0.59211	0.920816685518423	11.9706169117395
		Brain_Amygdala	OARD1	6	4.1e+07	4.1e+07	0.437	rs749659	3.00	rs869849	0.09750	-4.02	0.887	562	42	enet	0.02161	0.0923	-0.5953	0.5516	0.913746224677716	11.8787009208103
		Brain_Amygdala	OCEL1	19	17337013	17340028	0.402	rs12608932	6.32	rs8112434	-0.01132	-3.26	-0.307	413	413	blup	0.05828	0.0138	-0.86905	0.38482	0.87442303030303	11.3674993939394
		Brain_Amygdala	OGFR	20	61436187	61445352	0.681	rs6089754	-3.77	rs6062384	2.13e-01	4.88	-0.200	500	15	lasso	0.25188	4.39e-07	-0.2309	0.81737	0.972029544613351	12.6363840799736
		Brain_Amygdala	OIP5	15	41600000	41600000	0.282	rs4924533	-3.06	rs316611	0.04171	3.82	0.591	275	4	lasso	0.05785	0.0141	-0.1196	0.904780	0.986456973451328	12.8239406548673
		Brain_Amygdala	OIP5-AS1	15	41600000	41600000	0.311	rs4924533	-3.10	rs7171675	-0.01139	2.99	0.749	266	266	blup	0.04353	0.0293	1.7667	0.077279	0.707494579439252	9.19742953271028
		Brain_Amygdala	OMA1	1	58900000	5.9e+07	0.509	rs232915	-3.00	rs6656025	4.03e-02	4.03	-0.143	549	549	blup	0.05737	0.0145	-0.91906	0.35806	0.870743783783784	11.3196691891892
		Brain_Amygdala	OR7D2	19	9296279	9299493	0.399	rs2967764	-2.49	rs917707	0.04651	3.74	0.273	407	407	blup	0.11068	0.000961	-1.64677	0.09960	0.730852432432432	9.50108162162162
		Brain_Amygdala	ORMDL1	2	1.91e+08	1.91e+08	0.288	rs713427	-2.08	rs2289226	0.14993	4.40	1.543	313	313	blup	0.14575	0.000156	1.7417	0.0816	0.707494579439252	9.19742953271028
		Brain_Amygdala	OSGEP	14	20900000	20900000	0.916	rs1243651	-4.54	rs883037	0.55189	-6.98	0.900	656	25	lasso	0.49579	1.68e-14	-0.771	0.4409	0.900703412698413	11.7091443650794
		Brain_Amygdala	OSGIN2	8	90900000	90900000	0.213	rs12541465	-3.04	rs42481	0.17644	-4.76	1.432	359	5	lasso	0.17538	3.22e-05	-0.953	3.40e-01	0.859497236111111	11.1734640694444
		Brain_Amygdala	OSTF1	9	77700000	77800000	0.472	rs1759831	3.11	rs11144083	0.106902	-3.93	-1.336	446	7	lasso	0.07798	0.00508	1.88511	0.05941	0.640540952095808	8.32703237724551
		Brain_Amygdala	OXTR	3	8790000	8810000	0.588	rs6443219	2.97	rs237925	0.027478	-3.83	1.047	737	12	lasso	0.13989	0.000212	-0.8876	0.374777	0.870743783783784	11.3196691891892
		Brain_Amygdala	PACRGL	4	20700000	20800000	0.44	rs17612037	3.75	rs1365580	2.99e-01	-5.17	1.650	481	4	lasso	0.25553	3.55e-07	-1.6206	0.105104	0.730852432432432	9.50108162162162
		Brain_Amygdala	PADI4	1	17600000	17700000	0.616	rs3115788	-3.11	rs2240335	2.71e-01	5.08	-0.902	462	462	blup	0.26066	2.62e-07	-0.05610	0.95526	0.989356787564767	12.861638238342
		Brain_Amygdala	PARP4	13	2.5e+07	25100000	0.595	rs17081254	-3.40	rs9318554	-0.00902	-3.30	-0.568	653	653	blup	0.01929	0.105	0.4472	0.6547	0.927405748031496	12.0562747244094
		Brain_Amygdala	PAX8	2	1.14e+08	1.14e+08	0.56	rs11692391	-3.51	rs11123172	0.14211	-5.08	-1.530	458	458	blup	0.20161	7.68e-06	-0.5162	0.6057	0.921687666666667	11.9819396666667
		Brain_Amygdala	PAXIP1-AS1	7	1.55e+08	1.55e+08	0.501	rs4960718	-3.09	rs431085	1.60e-01	4.39	-0.154	616	8	lasso	0.08995	0.00277	-0.3526	0.724388	0.944735724637681	12.2815644202899
		Brain_Amygdala	PAXIP1-AS2	7	1.55e+08	1.55e+08	0.75	rs4960718	-3.09	rs751840	8.14e-02	4.40	1.137	584	37	enet	0.12611	0.000434	-1.4404	0.149756	0.759500338983051	9.87350440677966
		Brain_Amygdala	PBLD	10	70000000	70100000	0.24	rs3740055	3.71	rs731063	0.098616	4.74	-1.235	381	21	enet	0.10206	0.00149	-1.1915	0.23347	0.818579332061069	10.6415313167939
		Brain_Amygdala	PCDHA10	5	1.4e+08	1.4e+08	0.246	rs155361	2.12	rs2262572	0.09275	4.03	1.003	375	3	lasso	0.16247	6.43e-05	1.4607	0.144100	0.759500338983051	9.87350440677966
		Brain_Amygdala	PCDHA13	5	1.4e+08	1.4e+08	0.372	rs155361	2.12	rs155363	0.01087	-4.33	2.061	380	7	lasso	0.09926	0.00172	-1.4186	0.156011	0.759500338983051	9.87350440677966
		Brain_Amygdala	PCDHA4	5	1.4e+08	1.4e+08	0.16	rs155361	2.12	rs2531349	0.01489	3.93	1.723	370	370	blup	0.08163	0.00423	1.8806	0.060031	0.642831958333333	8.35681545833333
		Brain_Amygdala	PCDHB10	5	1.41e+08	1.41e+08	0.329	rs17208383	-2.15	rs12654953	0.21721	-4.97	-0.259	439	21	enet	0.18584	1.83e-05	-0.1560	0.876018	0.985110843113033	12.8064409604694
		Brain_Amygdala	PCDHB3	5	1.4e+08	1.4e+08	0.317	rs17208383	-2.54	rs17208327	0.01922	3.71	-1.090	430	430	blup	0.05974	0.0128	0.2046	0.837889	0.975137128072445	12.6767826649418
		Brain_Amygdala	PCDHB7	5	1.41e+08	1.41e+08	0.324	rs17208383	-2.22	rs12654953	0.28484	-5.24	-0.259	445	3	lasso	0.23853	9.54e-07	0.3161	0.751963	0.955354122175141	12.4196035882768
		Brain_Amygdala	PCDHGC4	5	1.41e+08	1.41e+08	0.352	rs12653948	-2.66	rs7711960	0.04580	4.03	0.114	503	8	lasso	0.10549	0.00125	-0.2174	0.827903	0.974734109589041	12.6715434246575
		Brain_Amygdala	PCM1	8	17800000	17900000	0.304	rs17125338	2.73	rs13261745	0.11040	3.85	0.501	868	868	blup	0.11621	0.000723	0.894	3.71e-01	0.870743783783784	11.3196691891892
		Brain_Amygdala	PCNXL4	14	60600000	60600000	0.191	rs12434215	-3.04	rs388389	0.14915	-4.82	-0.852	304	3	lasso	0.16513	5.58e-05	0.939	0.3479	0.862082782369146	11.2070761707989
		Brain_Amygdala	PDCD5	19	33071974	33078358	0.545	rs4804978	2.92	rs881273	0.03397	3.67	0.562	408	408	blup	0.14505	0.000162	-0.13235	0.89471	0.986456973451328	12.8239406548673
		Brain_Amygdala	PDCL3P4	3	1.01e+08	1.01e+08	0.589	rs11713188	2.63	rs13065944	0.339682	5.81	0.383	331	9	lasso	0.35347	7.63e-10	-0.0298	0.976248	0.99626253968254	12.951413015873
		Brain_Amygdala	PDE8A	15	85500000	85700000	0.238	rs2136980	-2.20	rs4843020	0.09429	4.35	-1.456	421	11	enet	0.11008	0.000991	-1.6396	0.101089	0.730852432432432	9.50108162162162
		Brain_Amygdala	PDHB	3	58400000	58400000	0.342	rs17360960	4.32	rs7612944	0.101921	-3.78	0.895	432	12	lasso	0.16079	7.03e-05	0.7263	0.467663	0.905335639097744	11.7693633082707
		Brain_Amygdala	PDLIM4	5	1.32e+08	1.32e+08	0.255	rs4705943	-1.79	rs2073643	0.01058	3.94	-0.119	403	403	blup	0.10908	0.00104	0.2308	0.817499	0.972029544613351	12.6363840799736
		Brain_Amygdala	PDPN	1	13900000	13900000	0.433	rs12124179	-3.05	rs355013	-8.16e-03	-3.40	2.671	434	434	blup	0.0273	0.0681	-3.12738	0.00176	0.131926666666667	1.71504666666667
		Brain_Amygdala	PDZK1	1	1.46e+08	1.46e+08	0.336	rs10910843	-2.40	rs10797649	1.32e-02	-3.02	-0.648	108	108	blup	0.1067	0.00118	1.74034	0.08180	0.707494579439252	9.19742953271028
		Brain_Amygdala	PEAK1	15	77400000	77700000	0.339	rs12905478	3.10	rs34572155	0.08172	-4.09	-0.131	326	326	blup	0.08299	0.00394	-0.8144	0.415405	0.886492995255042	11.5244089383155
		Brain_Amygdala	PEAR1	1	1.57e+08	1.57e+08	0.461	rs6682716	3.42	rs822570	2.93e-02	-3.55	0.861	462	462	blup	0.02451	0.079	-0.06103	0.95133	0.98699115916955	12.8308850692042
		Brain_Amygdala	PEPD	19	33877856	34012700	0.51	rs34181134	-3.29	rs7247349	0.25975	-4.82	0.852	467	6	lasso	0.22082	2.62e-06	-0.86879	0.38496	0.87442303030303	11.3674993939394
		Brain_Amygdala	PERP	6	1.38e+08	1.38e+08	0.313	rs9494940	-3.51	rs2327874	0.03011	-3.67	-2.747	471	471	blup	0.07729	0.00526	1.0697	0.2848	0.829053721682848	10.777698381877
		Brain_Amygdala	PEX6	6	42900000	42900000	0.511	rs3734681	3.84	rs9986447	0.31241	5.47	-2.054	372	4	lasso	0.27568	1.07e-07	-2.2423	0.0249	0.495135641304348	6.43676333695652
		Brain_Amygdala	PGBD3	10	50700000	50700000	0.462	rs1268724	-3.14	rs10857481	-0.010460	3.15	0.662	435	435	blup	0.00932	0.182	0.5574	0.57723	0.917597591908531	11.9287686948109
		Brain_Amygdala	PGM2	4	37800000	37900000	0.491	rs2911902	-2.99	rs1115683	-5.20e-03	3.70	1.819	670	670	blup	0.0256	0.0746	1.4660	0.142653	0.759500338983051	9.87350440677966
		Brain_Amygdala	PHACTR4	1	28700000	28800000	0.345	rs17257329	-2.31	rs10794514	7.01e-02	-4.15	1.384	278	278	blup	0.07245	0.00673	-1.47328	0.14068	0.759500338983051	9.87350440677966
		Brain_Amygdala	PHB	17	47481414	47492246	0.313	rs4794015	2.68	rs2671683	8.56e-03	3.51	-0.298	349	5	lasso	0.04073	0.0338	0.42049	6.74e-01	0.930881493930197	12.1014594210926
		Brain_Amygdala	PHIP	6	79600000	79800000	0.355	rs11752580	-2.70	rs9361491	0.02259	3.45	0.191	410	410	blup	0.07835	0.00499	-0.7535	0.4511	0.903902447163515	11.7507318131257
		Brain_Amygdala	PHYHIPL	10	60900000	6.1e+07	0.412	rs10826247	2.87	rs7071416	-0.009563	-3.45	-1.203	401	401	blup	0.06411	0.0103	-0.9553	0.33943	0.859497236111111	11.1734640694444
		Brain_Amygdala	PIBF1	13	73400000	73600000	0.66	rs9542980	-2.79	rs2503686	-0.01152	-3.58	-0.990	517	517	blup	0.18211	2.24e-05	1.2512	0.2109	0.80553949044586	10.4720133757962
		Brain_Amygdala	PICK1	22	38452318	38471708	0.277	rs4444637	-2.77	rs742395	0.119750	4.07	0.803	367	16	enet	0.084	0.00374	0.8566	0.3917	0.877207558859975	11.4036982651797
		Brain_Amygdala	PIGN	18	59710800	59854351	0.38	rs948785	2.78	rs7235710	0.23539	4.65	0.742	511	2	lasso	0.19951	8.62e-06	1.3901	0.164502	0.759500338983051	9.87350440677966
		Brain_Amygdala	PIGZ	3	1.97e+08	1.97e+08	0.776	rs7614173	3.39	rs746037	0.336888	5.50	1.044	462	17	lasso	0.29745	2.82e-08	1.0053	0.314733	0.850541884730539	11.057044501497
		Brain_Amygdala	PIK3C3	18	39535171	39667794	0.474	rs1461707	-2.52	rs7233661	0.06774	-3.87	-1.416	380	380	blup	0.22654	1.89e-06	-0.3926	0.694628	0.936056758052434	12.1687378546816
		Brain_Amygdala	PIK3CD	1	9710000	9790000	0.447	rs7544834	3.37	rs11121384	6.24e-02	-3.48	-0.709	325	325	blup	0.05696	0.0148	0.72992	0.46544	0.905335639097744	11.7693633082707
		Brain_Amygdala	PILRA	7	100000000	100000000	0.454	rs11977607	2.51	rs11769057	4.42e-01	6.57	-1.418	300	8	lasso	0.45206	6.02e-13	-1.4432	0.148952	0.759500338983051	9.87350440677966
		Brain_Amygdala	PILRB	7	99900000	100000000	0.639	rs11977607	2.51	rs6965458	5.51e-01	7.00	-1.482	292	11	lasso	0.49932	1.24e-14	-1.4051	0.159992	0.759500338983051	9.87350440677966
		Brain_Amygdala	PIP4K2A	10	22800000	2.3e+07	0.401	rs11597156	3.10	rs7899156	0.022322	-3.95	0.007	348	348	blup	0.11854	0.000642	0.8658	0.38663	0.876004244332494	11.3880551763224
		Brain_Amygdala	PITRM1	10	3180000	3220000	0.514	rs10508240	-2.67	rs3814592	-0.002436	-3.92	0.209	732	7	lasso	0.0516	0.0194	0.2835	0.77677	0.96322749827705	12.5219574776017
		Brain_Amygdala	PKMP3	6	86400000	86400000	0.311	rs220419	-3.74	rs17442622	0.16075	4.25	-0.444	338	12	enet	0.22102	2.59e-06	-1.1070	0.2683	0.826369918699187	10.7428089430894
		Brain_Amygdala	PLA2G12A	4	1.11e+08	1.11e+08	0.501	rs11733805	-3.15	rs3181187	2.95e-02	-4.00	-1.900	395	395	blup	0.04951	0.0216	1.4062	0.159661	0.759500338983051	9.87350440677966
		Brain_Amygdala	PLA2G4C	19	48551100	48614074	0.558	rs8113229	-2.38	rs7246512	0.22699	4.80	0.232	517	6	lasso	0.15531	9.41e-05	0.10881	0.91336	0.986456973451328	12.8239406548673
		Brain_Amygdala	PLAC8	4	8.4e+07	84100000	0.331	rs11727365	-4.25	rs7356196	1.13e-01	-4.21	-2.910	449	12	lasso	0.11399	0.000811	3.5462	0.000391	0.0541083846153846	0.703409
		Brain_Amygdala	PLCG2	16	81812863	81991899	0.769	rs9646328	-3.92	rs4889384	-0.001768	-3.72	1.923	701	701	blup	0.18876	1.56e-05	-0.14846	0.88198	0.985110843113033	12.8064409604694
		Brain_Amygdala	PMS2CL	7	6750000	6790000	0.295	rs10261256	2.71	rs6974325	6.65e-02	-3.91	0.645	321	5	lasso	0.07673	0.00542	-0.6565	0.511496	0.908880872463768	11.815451342029
		Brain_Amygdala	PMS2P5	7	74300000	74400000	0.577	rs11514674	-2.26	rs17145611	1.97e-01	-4.54	0.231	100	13	enet	0.17597	3.12e-05	-0.2103	0.833446	0.974962271252434	12.6745095262816
		Brain_Amygdala	PNLDC1	6	1.6e+08	1.6e+08	0.424	rs6455633	2.95	rs927451	0.42909	6.21	-0.562	560	9	enet	0.31525	9.24e-09	-0.5856	0.5581	0.915243299908842	11.898162898815
		Brain_Amygdala	PNMAL1	19	46969748	46974820	0.401	rs3848534	2.87	rs8107491	0.19309	4.44	1.431	379	24	enet	0.21644	3.36e-06	1.44559	0.14829	0.759500338983051	9.87350440677966
		Brain_Amygdala	PNRC1	6	89800000	89800000	0.458	rs2748178	3.24	rs854911	0.03835	-3.87	0.019	401	21	enet	0.01336	0.145	-1.1430	0.2531	0.823375949367089	10.7038873417722
		Brain_Amygdala	PNRC2	1	24300000	24300000	0.685	rs1317345	2.45	rs10903077	1.59e-01	-4.61	0.532	405	405	blup	0.30827	1.44e-08	0.03066	0.97554	0.99626253968254	12.951413015873
		Brain_Amygdala	POLE4	2	75200000	75200000	0.466	rs4140811	-2.97	rs4366930	-0.01006	-3.52	-0.539	469	469	blup	0.07011	0.00758	0.3540	0.7233	0.944644716981132	12.2803813207547
		Brain_Amygdala	POLI	18	51795774	51847636	0.638	rs7241065	2.02	rs11083046	0.09130	-4.26	-0.559	333	333	blup	0.14571	0.000156	-0.1430	0.886255	0.985110843113033	12.8064409604694
		Brain_Amygdala	POLR1A	2	86200000	86300000	0.349	rs2083168	3.62	rs2367202	0.27407	-5.07	-1.161	459	5	lasso	0.24422	6.86e-07	1.0597	0.2893	0.83225303514377	10.819289456869
		Brain_Amygdala	POLR1B	2	1.13e+08	1.13e+08	0.467	rs11692391	-3.51	rs3789724	0.27999	5.35	0.201	398	6	lasso	0.27502	1.11e-07	0.3455	0.7297	0.945349244060475	12.2895401727862
		Brain_Amygdala	POLR2J2	7	1.02e+08	1.02e+08	0.518	rs6465903	2.92	rs11981219	3.08e-01	5.25	0.294	208	19	enet	0.35353	7.61e-10	-0.9002	0.368008	0.870743783783784	11.3196691891892
		Brain_Amygdala	POMGNT2	3	43100000	43100000	0.25	rs12494055	2.15	rs4683356	0.209584	4.60	0.538	372	372	blup	0.17317	3.62e-05	0.5684	0.569778	0.917039445438283	11.9215127906977
		Brain_Amygdala	POMZP3	7	76200000	76300000	0.65	rs11505688	-3.67	rs11505688	2.83e-01	-5.63	-3.672	161	161	blup	0.39032	6.03e-11	3.0287	0.002456	0.152356689655172	1.98063696551724
		Brain_Amygdala	PPA1	10	7.2e+07	7.2e+07	0.72	rs2704495	-2.96	rs3750770	0.028265	-4.10	0.451	704	704	blup	0.16953	4.41e-05	-1.6227	0.10465	0.730852432432432	9.50108162162162
		Brain_Amygdala	PPA2	4	1.06e+08	1.06e+08	0.275	rs4600917	-3.45	rs2726516	2.66e-01	-5.05	1.497	403	5	lasso	0.23772	1e-06	-1.3841	0.166336	0.759500338983051	9.87350440677966
		Brain_Amygdala	PPFIA1	11	70100000	70200000	0.355	rs948193	2.78	rs670310	9.71e-02	-3.98	-0.379	419	4	lasso	0.09391	0.00226	0.2533	0.800061	0.968377376171352	12.5889058902276
		Brain_Amygdala	PPIE	1	40200000	40200000	0.645	rs1999574	3.05	rs12074147	3.65e-01	5.68	0.052	388	28	enet	0.3383	2.09e-09	0.05914	0.95284	0.987987988472622	12.8438438501441
		Brain_Amygdala	PPIL3	2	2.02e+08	2.02e+08	0.804	rs16834415	3.52	rs10183261	0.38088	-6.46	0.098	449	15	lasso	0.52507	1.29e-15	-0.4926	0.6223	0.921687666666667	11.9819396666667
		Brain_Amygdala	PPM1K	4	89200000	89200000	0.667	NA	NA	NA	NA	NA	NA	0	0	enet	0.07166	0.00701	NA	NA	NA	NA
		Brain_Amygdala	PPP1R2P5	2	1.08e+08	1.08e+08	0.508	rs6725836	2.99	rs10165214	0.31369	5.41	1.458	425	11	enet	0.29508	3.27e-08	1.6278	0.1036	0.730852432432432	9.50108162162162
		Brain_Amygdala	PPP2R1B	11	1.12e+08	1.12e+08	0.293	rs17569036	3.14	rs10789849	1.95e-01	4.39	-1.681	367	2	lasso	0.15568	9.23e-05	-1.6762	0.093694	0.729479254237288	9.48323030508475
		Brain_Amygdala	PPP3CC	8	22300000	22400000	0.246	rs12114462	2.84	rs12545909	0.02336	-3.75	-1.003	526	526	blup	0.0614	0.0118	1.334	1.82e-01	0.768586854460094	9.99162910798122
		Brain_Amygdala	PPP4R2	3	7.3e+07	73100000	0.383	rs17754369	-2.87	rs6549514	0.038437	-4.23	0.588	481	481	blup	0.0276	0.0671	0.5282	0.597328	0.920816685518423	11.9706169117395
		Brain_Amygdala	PPP6R2	22	50781733	50883428	0.422	rs17001608	3.09	rs3865766	0.040059	4.17	-0.267	369	8	lasso	0.2222	2.43e-06	-1.1833	0.2367	0.818579332061069	10.6415313167939
		Brain_Amygdala	PPWD1	5	64900000	64900000	0.368	rs17241135	-2.73	rs669571	0.22281	5.51	0.657	418	32	enet	0.23233	1.36e-06	0.7261	0.467754	0.905335639097744	11.7693633082707
		Brain_Amygdala	PRDX1	1	4.6e+07	4.6e+07	0.249	rs12735704	-3.39	rs3014218	2.51e-02	3.71	0.196	284	284	blup	0.04096	0.0335	1.65640	0.09764	0.730852432432432	9.50108162162162
		Brain_Amygdala	PRKG1	10	52800000	54100000	0.425	rs2339710	-3.73	rs7893773	0.123820	-4.10	0.742	462	21	enet	0.12774	0.000399	0.4200	0.67445	0.930881493930197	12.1014594210926
		Brain_Amygdala	PRKXP1	15	1.01e+08	1.01e+08	0.645	rs4646675	-3.32	rs4965320	0.31387	-5.62	0.476	591	10	lasso	0.32266	5.76e-09	-0.2380	0.811916	0.969480980781975	12.6032527501657
		Brain_Amygdala	PRMT7	16	68344877	68392230	0.193	rs35316276	2.62	rs3743742	-0.000102	3.57	1.152	316	11	enet	0.03183	0.0537	0.11233	0.91056	0.986456973451328	12.8239406548673
		Brain_Amygdala	PROCA1	17	27030215	27038872	0.199	rs739439	-6.44	rs8074623	-8.22e-03	-3.28	0.109	315	315	blup	0.04046	0.0343	0.72583	4.68e-01	0.905335639097744	11.7693633082707
		Brain_Amygdala	PRODH	22	18904403	18924066	0.626	rs431289	3.30	rs2238732	0.091007	4.37	0.234	438	15	lasso	0.3756	1.69e-10	0.1781	0.8586	0.981479746835443	12.7592367088608
		Brain_Amygdala	PROM2	2	95900000	9.6e+07	0.235	rs12468777	-2.97	rs2193883	0.02556	-3.65	-0.305	122	122	blup	0.0347	0.0462	1.7418	0.0815	0.707494579439252	9.19742953271028
		Brain_Amygdala	PROX1-AS1	1	2.14e+08	2.14e+08	0.495	rs4297263	-3.41	rs340879	2.68e-02	-3.55	0.081	597	597	blup	0.02451	0.079	0.72978	0.46552	0.905335639097744	11.7693633082707
		Brain_Amygdala	PRPH2	6	42700000	42700000	0.555	rs12194245	4.14	rs3736745	0.38209	6.08	1.304	366	12	enet	0.3483	1.08e-09	1.2022	0.2293	0.818579332061069	10.6415313167939
		Brain_Amygdala	PRPSAP2	17	18759612	18834581	0.298	rs2073078	-2.32	rs8066636	2.88e-01	-5.50	0.284	154	15	lasso	0.31312	1.06e-08	0.00862	9.93e-01	1	13
		Brain_Amygdala	PRR11	17	57232860	57282066	0.246	rs8067355	3.43	rs9909925	-8.90e-03	3.23	-1.774	294	294	blup	0.05973	0.0128	-2.06832	3.86e-02	0.547845078740158	7.12198602362205
		Brain_Amygdala	PRR4	12	1.1e+07	11300000	0.63	rs729697	2.69	rs12226919	0.048523	-4.04	-0.042	358	358	blup	0.05596	0.0155	0.4422	0.65833	0.928037295839753	12.0644848459168
		Brain_Amygdala	PRSS23	11	86500000	86700000	0.494	rs301582	-2.95	rs1458382	-7.86e-03	-3.12	0.670	607	607	blup	0.10757	0.00113	1.0213	0.307092	0.847985690184049	11.0238139723926
		Brain_Amygdala	PRSS33	16	2833954	2837949	0.644	rs10438593	-2.88	rs12599113	0.329321	5.65	-1.194	300	5	enet	0.29994	2.42e-08	-1.09586	0.27314	0.826369918699187	10.7428089430894
		Brain_Amygdala	PRSS36	16	31150246	31161415	0.164	rs6565247	-2.65	rs750952	0.092866	3.73	0.205	249	249	blup	0.06666	0.00902	0.72563	0.46806	0.905335639097744	11.7693633082707
		Brain_Amygdala	PRSS37	7	1.42e+08	1.42e+08	0.307	rs10245979	2.78	rs6964443	1.26e-03	-3.46	0.951	462	462	blup	0.05777	0.0142	-1.8035	0.071303	0.687516229946524	8.93771098930482
		Brain_Amygdala	PSCA	8	1.44e+08	1.44e+08	0.256	rs13266463	3.70	rs2920283	0.10017	4.23	-1.106	408	408	blup	0.03923	0.0366	-2.388	1.69e-02	0.440624637681159	5.72812028985507
		Brain_Amygdala	PSMC5	17	61905032	61909379	0.288	rs12940055	-2.58	rs12946669	6.41e-02	-3.93	0.989	325	325	blup	0.10617	0.00121	0.74044	4.59e-01	0.905335639097744	11.7693633082707
		Brain_Amygdala	PSMD13	11	237000	253000	0.511	rs536715	2.98	rs1128322	1.65e-01	5.08	0.173	294	8	lasso	0.20035	8.23e-06	0.3376	0.735701	0.946746269670959	12.3077015057225
		Brain_Amygdala	PSMD5-AS1	9	1.24e+08	1.24e+08	0.914	rs10985157	2.19	rs4837796	0.648730	7.61	-0.136	359	38	enet	0.67546	1.07e-22	-0.41446	0.67853	0.930881493930197	12.1014594210926
		Brain_Amygdala	PSMF1	20	1093906	1160596	0.603	rs6117860	-3.51	rs6074148	1.61e-01	-4.46	-0.051	711	711	blup	0.23875	9.42e-07	-0.1350	0.89261	0.986456973451328	12.8239406548673
		Brain_Amygdala	PSMG4	6	3230000	3300000	0.384	rs9392472	2.78	rs9501959	-0.00537	-4.30	0.360	615	31	enet	0.02197	0.0905	-0.3629	0.7167	0.943882357247438	12.2704706442167
		Brain_Amygdala	PSPHP1	7	55800000	55800000	0.831	rs7802222	3.54	rs11982736	4.10e-01	6.06	0.227	352	16	lasso	0.37226	2.13e-10	-0.1852	0.853054	0.981479746835443	12.7592367088608
		Brain_Amygdala	PTCHD3P1	10	29700000	29800000	0.637	rs16929843	3.55	rs10082484	0.383514	5.89	-0.271	717	12	lasso	0.39979	3.06e-11	0.1739	0.86195	0.981479746835443	12.7592367088608
		Brain_Amygdala	PTDSS1	8	97300000	97300000	0.423	rs2033720	2.91	rs1642588	-0.00790	-3.05	0.908	508	10	lasso	0.01421	0.138	-1.166	2.44e-01	0.820432154264973	10.6656180054446
		Brain_Amygdala	PTGR1	9	1.14e+08	1.14e+08	0.624	rs7041171	4.54	rs10759502	0.006498	-4.25	0.657	495	495	blup	0.24258	7.55e-07	0.55401	0.57957	0.917597591908531	11.9287686948109
		Brain_Amygdala	PTGR2	14	74300000	74400000	0.417	rs747324	2.58	rs8020267	0.15903	4.51	-0.127	387	30	enet	0.20369	6.84e-06	0.371	0.7104	0.943110923076923	12.260442
		Brain_Amygdala	PTK2	8	1.42e+08	1.42e+08	0.236	rs4961381	3.02	rs11997161	0.09051	-3.93	-1.014	408	408	blup	0.08835	0.003	0.757	4.49e-01	0.903524608501119	11.7458199105145
		Brain_Amygdala	PTP4A2P2	11	1.34e+08	1.34e+08	0.433	rs7935790	2.78	rs11604563	-1.16e-02	-3.54	-0.150	557	557	blup	0.11602	0.000731	-1.9296	0.053654	0.618740679487179	8.04362883333333
		Brain_Amygdala	PTPN13	4	87500000	87700000	0.328	rs384059	2.34	rs11097120	1.95e-01	-4.95	-0.319	327	24	enet	0.18856	1.57e-05	-0.5379	0.590643	0.920816685518423	11.9706169117395
		Brain_Amygdala	PTPRCAP	11	67200000	67200000	0.461	rs17884201	2.21	rs10274	4.44e-01	-6.54	0.544	240	4	lasso	0.4483	8.09e-13	-0.5247	0.599770	0.921687666666667	11.9819396666667
		Brain_Amygdala	PTPRN2	7	1.57e+08	1.58e+08	0.436	rs262159	2.27	rs12532121	2.51e-02	3.55	0.422	421	421	blup	0.14147	0.000195	1.1584	0.246684	0.820432154264973	10.6656180054446
		Brain_Amygdala	PTTG1IP	21	46269500	46293752	0.485	rs3788145	3.40	rs2838711	-0.00978	-2.71	2.315	568	568	blup	0.0586	0.0136	-0.4788	0.632	0.921687666666667	11.9819396666667
		Brain_Amygdala	PVRIG	7	99800000	99800000	0.337	rs496000	2.60	rs2950520	2.05e-01	5.21	0.138	278	278	blup	0.24291	7.41e-07	0.6150	0.538579	0.90927900656045	11.8206270852858
		Brain_Amygdala	PVRL3	3	1.11e+08	1.11e+08	0.344	rs1477840	2.92	rs16857874	0.050494	3.75	0.071	316	23	enet	0.17725	2.91e-05	0.6395	0.522469	0.908880872463768	11.815451342029
		Brain_Amygdala	PWP2	21	45527171	45551063	0.738	rs3788116	-2.27	rs885872	-0.01169	3.27	-1.223	420	15	lasso	0.1289	0.000376	-1.4164	0.157	0.759500338983051	9.87350440677966
		Brain_Amygdala	PWRN1	15	24700000	24900000	0.612	rs8023324	-2.99	rs8035846	0.29121	5.58	-0.500	325	325	blup	0.39844	3.38e-11	-1.1155	0.264656	0.826369918699187	10.7428089430894
		Brain_Amygdala	PYROXD1	12	21600000	21600000	0.399	rs2306231	-3.22	rs6487222	0.144043	-4.32	-0.859	553	25	enet	0.17897	2.65e-05	0.2381	0.81181	0.969480980781975	12.6032527501657
		Brain_Amygdala	PYROXD2	10	100000000	100000000	0.599	rs10883130	2.59	rs2147896	0.221194	6.06	-1.013	494	15	lasso	0.31561	9.03e-09	-0.8350	0.40369	0.881597224242424	11.4607639151515
		Brain_Amygdala	QPRT	16	29690329	29710020	0.429	rs4787491	3.24	rs9933310	0.102185	-3.87	0.064	184	6	lasso	0.17249	3.76e-05	-0.41441	0.67857	0.930881493930197	12.1014594210926
		Brain_Amygdala	QRSL1	6	1.07e+08	1.07e+08	0.462	rs3127628	3.99	rs3121445	0.28893	-5.60	-2.233	560	5	lasso	0.3385	2.06e-09	2.0216	0.0432	0.563165217391304	7.32114782608696
		Brain_Amygdala	QSOX1	1	1.8e+08	1.8e+08	0.207	rs1575710	-3.06	rs1299684	9.35e-03	3.60	-1.332	484	484	blup	0.02599	0.073	-0.78936	0.42990	0.896686980324074	11.656930744213
		Brain_Amygdala	QSOX2	9	1.39e+08	1.39e+08	0.348	rs11103292	3.09	rs10870165	0.035507	3.73	-2.296	359	359	blup	0.06967	0.00775	-2.31149	0.02081	0.46998875	6.10985375
		Brain_Amygdala	RAB11FIP3	16	475619	573011	0.478	rs5841	-4.42	rs7197253	-0.010164	2.84	0.210	400	400	blup	-0.00192	0.363	-1.72707	0.08416	0.707494579439252	9.19742953271028
		Brain_Amygdala	RAB5C	17	40276994	40307016	0.161	rs4796750	-4.73	rs9895297	-9.57e-03	3.29	0.067	320	320	blup	0.01147	0.161	3.07477	2.11e-03	0.145995769230769	1.897945
		Brain_Amygdala	RAB6C	2	1.31e+08	1.31e+08	0.56	rs11680033	-1.99	rs1922633	0.10453	-4.51	-0.201	257	11	lasso	0.09648	0.00199	0.4042	0.6860	0.931063780120482	12.1038291415663
		Brain_Amygdala	RABGEF1	7	66100000	66300000	0.446	rs17747927	-2.53	rs12532675	2.18e-01	4.69	-0.063	235	235	blup	0.18446	1.97e-05	0.0711	0.943303	0.986749422632794	12.8277424942263
		Brain_Amygdala	RABL3	3	1.2e+08	1.2e+08	0.396	rs4676817	-2.25	rs11708686	0.000969	3.47	-1.696	344	344	blup	0.05392	0.0172	0.3459	0.729393	0.945349244060475	12.2895401727862
		Brain_Amygdala	RAD51C	17	56769934	56811703	0.421	rs2072145	-2.45	rs17222691	4.91e-01	-6.91	-1.688	305	8	lasso	0.54026	3.19e-16	1.72786	8.40e-02	0.707494579439252	9.19742953271028
		Brain_Amygdala	RAET1G	6	1.5e+08	1.5e+08	0.519	rs675804	-2.61	rs4458704	0.11339	4.53	-1.744	524	524	blup	0.1796	2.56e-05	-0.6546	0.5127	0.908880872463768	11.815451342029
		Brain_Amygdala	RAPGEF3	12	48100000	48200000	0.309	rs4344559	3.14	rs12422983	0.023396	4.15	-1.011	539	539	blup	0.15671	8.74e-05	-1.2234	0.22116	0.818579332061069	10.6415313167939
		Brain_Amygdala	RAPGEF4-AS1	2	1.74e+08	1.74e+08	0.441	rs13422195	-2.60	rs10193942	0.01226	3.89	-0.976	492	6	lasso	0.07917	0.00479	-0.0366	0.9708	0.99626253968254	12.951413015873
		Brain_Amygdala	RAPGEF6	5	1.31e+08	1.31e+08	0.484	rs4706022	-1.41	rs2042252	-0.00063	3.47	0.369	289	8	lasso	0.18024	2.47e-05	0.5505	0.581961	0.918302754126846	11.937935803649
		Brain_Amygdala	RASA4	7	1.02e+08	1.02e+08	0.282	rs12113318	2.85	rs1608651	6.78e-03	-3.25	1.982	214	31	enet	0.06774	0.00854	-0.5718	0.567441	0.916845197132617	11.918987562724
		Brain_Amygdala	RASAL2-AS1	1	1.78e+08	1.78e+08	0.342	rs10489882	-3.22	rs4457535	-8.29e-05	-3.57	0.036	430	430	blup	0.1206	0.000577	-0.65056	0.51533	0.908880872463768	11.815451342029
		Brain_Amygdala	RAVER2	1	65200000	65300000	0.33	rs596504	2.96	rs2201689	1.47e-02	3.42	1.745	452	452	blup	0.03218	0.0527	0.20337	0.83885	0.975495248868778	12.6814382352941
		Brain_Amygdala	RBFADN	18	77806900	77853362	0.402	rs4799110	-2.87	rs612913	0.26591	5.30	0.106	280	10	lasso	0.30941	1.34e-08	0.1447	0.884912	0.985110843113033	12.8064409604694
		Brain_Amygdala	RBL2	16	53467889	53524951	0.506	rs17820875	-2.42	rs4784312	0.205364	-5.05	0.313	385	385	blup	0.22461	2.12e-06	-0.39648	0.69175	0.935682894736842	12.1638776315789
		Brain_Amygdala	RBM26-AS1	13	80000000	80000000	0.616	rs9545024	1.73	rs9574424	0.31225	5.28	-0.483	395	5	lasso	0.19777	9.49e-06	-0.6652	0.5060	0.908880872463768	11.815451342029
		Brain_Amygdala	RBM6	3	50000000	50100000	0.241	rs2236967	2.48	rs952594	0.202517	-4.63	0.347	338	15	lasso	0.13544	0.000267	-0.9346	0.349985	0.865373365384615	11.24985375
		Brain_Amygdala	RBP4	10	95400000	95400000	0.663	rs9633674	-2.75	rs11187545	0.132751	4.04	0.388	555	6	enet	0.04885	0.0223	1.0334	0.30142	0.844633302180685	10.9802329283489
		Brain_Amygdala	RCCD1	15	91500000	91500000	0.478	rs7177152	2.85	rs2290202	0.15450	4.90	0.015	483	7	enet	0.2316	1.42e-06	0.1127	0.910274	0.986456973451328	12.8239406548673
		Brain_Amygdala	RCVRN	17	9799637	9808938	0.762	rs7219473	-2.77	rs1801760	3.18e-01	5.70	1.183	631	24	lasso	0.29106	4.19e-08	1.42125	1.55e-01	0.759500338983051	9.87350440677966
		Brain_Amygdala	REEP2	5	1.38e+08	1.38e+08	0.333	rs3756765	-3.75	rs217256	0.04859	4.08	3.051	294	294	blup	0.16431	5.83e-05	0.8993	0.368479	0.870743783783784	11.3196691891892
		Brain_Amygdala	RESP18	2	2.2e+08	2.2e+08	0.651	rs10932823	3.15	rs2385405	0.12218	-4.51	-1.829	422	422	blup	0.15902	7.73e-05	1.4948	0.1350	0.759500338983051	9.87350440677966
		Brain_Amygdala	RFC4	3	1.87e+08	1.87e+08	0.552	rs9858895	-3.54	rs16861184	0.071663	-3.89	1.451	575	575	blup	0.08372	0.0038	0.6988	0.484658	0.908880872463768	11.815451342029
		Brain_Amygdala	RFPL1S	22	29832818	29874164	0.416	rs9625679	2.82	rs12484086	0.207546	-4.72	0.612	409	9	enet	0.1812	2.35e-05	-0.4579	0.6471	0.926120047732697	12.0395606205251
		Brain_Amygdala	RFT1	3	53100000	53200000	0.344	rs709321	-2.41	rs2581829	0.245076	4.89	0.871	370	11	lasso	0.2378	9.95e-07	1.0854	0.277753	0.826369918699187	10.7428089430894
		Brain_Amygdala	RFWD3	16	74655292	74700779	0.431	rs11149785	2.98	rs3815826	0.153259	4.33	-1.252	353	5	lasso	0.28438	6.3e-08	-0.00569	0.99546	1	13
		Brain_Amygdala	RGPD8	2	1.13e+08	1.13e+08	0.566	rs4849127	3.31	rs6542056	0.41376	-6.11	1.215	404	47	enet	0.42486	4.86e-12	-1.2540	0.2098	0.80553949044586	10.4720133757962
		Brain_Amygdala	RGR	10	8.6e+07	8.6e+07	0.597	rs10887195	4.09	rs10736319	0.177595	4.74	0.301	534	17	enet	0.22051	2.67e-06	0.2194	0.82635	0.974734109589041	12.6715434246575
		Brain_Amygdala	RHCE	1	25700000	25800000	0.462	rs448385	2.67	rs9689	2.86e-01	-5.19	0.009	383	3	lasso	0.21368	3.92e-06	-0.00226	0.99820	1	13
		Brain_Amygdala	RIF1	2	1.52e+08	1.52e+08	0.293	rs1485126	2.86	rs4665150	0.05280	-4.00	-0.970	400	400	blup	0.14007	0.00021	1.3602	0.1738	0.759500338983051	9.87350440677966
		Brain_Amygdala	RIIAD1	1	1.52e+08	1.52e+08	0.407	rs2087549	-2.76	rs1607933	2.30e-02	-3.70	-0.669	335	19	enet	0.14339	0.000176	0.84978	0.39545	0.879890678175093	11.4385788162762
		Brain_Amygdala	RINL	19	39358470	39368919	0.319	rs40469	-3.29	rs862458	0.05865	-4.22	1.447	393	19	enet	0.10516	0.00128	-1.71884	0.08564	0.70968496347032	9.22590452511415
		Brain_Amygdala	RIOK1	6	7390000	7420000	0.48	rs2714341	4.19	rs6597266	0.14668	-4.42	0.143	604	7	lasso	0.03942	0.0362	-0.0216	0.9828	0.997991198198198	12.9738855765766
		Brain_Amygdala	RMI1	9	86600000	86600000	0.335	rs7863215	-3.14	rs10124390	0.061356	3.97	-2.141	515	515	blup	0.10792	0.00111	-1.82170	0.06850	0.673396174863388	8.75415027322404
		Brain_Amygdala	RMI2	16	11343506	11445619	0.509	rs415595	2.75	rs12599600	0.195307	-5.07	-0.740	513	513	blup	0.23556	1.13e-06	1.58988	0.11186	0.741717117647059	9.64232252941176
		Brain_Amygdala	RMND1	6	1.52e+08	1.52e+08	0.432	rs1124674	-3.05	rs12213009	-0.00993	-3.91	0.378	568	568	blup	0.14173	0.000192	0.5860	0.5579	0.915243299908842	11.898162898815
		Brain_Amygdala	RNASEH2B	13	51500000	51500000	0.661	rs9562985	3.01	rs9535526	0.38252	-6.11	-0.391	530	7	lasso	0.36436	3.66e-10	0.6876	0.4917	0.908880872463768	11.815451342029
		Brain_Amygdala	RNASEH2B-AS1	13	51500000	51500000	0.363	rs9562985	3.01	rs17074540	-0.00589	3.38	0.187	530	530	blup	0.05242	0.0186	0.8490	0.3959	0.879890678175093	11.4385788162762
		Brain_Amygdala	RNASEH2C	11	65500000	65500000	0.507	rs684546	-2.63	rs573589	-6.97e-03	-3.31	-0.164	328	8	lasso	0.04898	0.0222	0.1028	0.918156	0.986456973451328	12.8239406548673
		Brain_Amygdala	RNF123	3	49700000	49800000	0.116	rs2624834	2.42	rs6802890	0.151850	3.98	0.106	314	3	lasso	0.05587	0.0156	0.0667	0.946786	0.986749422632794	12.8277424942263
		Brain_Amygdala	RNF149	2	1.02e+08	1.02e+08	0.34	rs17717414	-3.10	rs6757365	0.02565	3.61	1.084	405	405	blup	0.0135	0.144	0.7837	0.4332	0.897444	11.666772
		Brain_Amygdala	RNF212	4	1050000	1110000	0.344	rs12646225	4.11	rs10003030	-4.21e-05	-3.98	1.504	379	378	blup	0.10076	0.0016	-1.5420	0.123081	0.759500338983051	9.87350440677966
		Brain_Amygdala	RNF24	20	3907956	3996229	0.486	rs709012	-3.04	rs998132	2.48e-01	-5.05	1.754	610	6	lasso	0.26426	2.12e-07	-2.2828	0.02244	0.486380240963855	6.32294313253012
		Brain_Amygdala	RNLS	10	90000000	90300000	0.322	rs814624	2.71	rs792207	-0.008778	3.02	0.173	540	540	blup	0.04372	0.029	1.0735	0.28307	0.826693068181818	10.7470098863636
		Brain_Amygdala	RNU6-516P	15	40800000	40800000	0.365	rs4924533	-3.13	rs17673703	0.09945	-4.03	0.501	353	3	lasso	0.04631	0.0254	-0.5296	0.596379	0.920816685518423	11.9706169117395
		Brain_Amygdala	ROCK1P1	18	109065	122219	0.709	rs675712	-2.75	rs4797697	0.17116	4.66	-0.786	310	310	blup	0.19399	1.17e-05	-1.3160	0.188185	0.772933367579909	10.0481337785388
		Brain_Amygdala	ROGDI	16	4846969	4852951	0.479	rs3185547	-3.38	rs11864122	0.097257	4.31	0.119	388	8	lasso	0.1873	1.69e-05	0.88261	0.37745	0.871672079589217	11.3317370346598
		Brain_Amygdala	ROPN1B	3	1.26e+08	1.26e+08	0.302	rs16837290	-3.06	rs6790101	0.148165	-4.48	1.218	438	5	lasso	0.19969	8.54e-06	-1.1853	0.235904	0.818579332061069	10.6415313167939
		Brain_Amygdala	RP1-140A9.1	1	1820000	1820000	0.547	rs2840530	-3.06	rs16824526	3.81e-01	-6.23	1.100	318	5	lasso	0.4105	1.41e-11	-0.99007	0.32214	0.857673914327917	11.1497608862629
		Brain_Amygdala	RP1-149A16.17	22	32779773	32781618	0.546	rs3788504	-2.80	rs2294311	-0.007882	-3.56	-1.338	647	647	blup	0.0392	0.0367	-0.6846	0.4936	0.908880872463768	11.815451342029
		Brain_Amygdala	RP1-179N16.6	6	36100000	36200000	0.628	rs9470265	3.42	rs2007683	0.30772	5.30	1.213	404	10	lasso	0.22777	1.77e-06	1.4645	0.1431	0.759500338983051	9.87350440677966
		Brain_Amygdala	RP1-199J3.5	6	100000000	100000000	0.617	rs6930645	2.44	rs11154824	0.28867	-5.72	1.016	446	446	blup	0.29688	2.92e-08	-1.0903	0.2756	0.826369918699187	10.7428089430894
		Brain_Amygdala	RP1-223B1.1	6	3590000	3620000	0.436	rs17137044	-2.81	rs226953	0.22850	-4.75	-1.992	612	4	lasso	0.18574	1.83e-05	1.8988	0.0576	0.640540952095808	8.32703237724551
		Brain_Amygdala	RP1-239B22.5	11	17400000	17400000	0.576	rs3802970	-2.47	rs1236205	-9.00e-03	-3.14	0.672	523	523	blup	0.04315	0.0299	-1.2046	0.228355	0.818579332061069	10.6415313167939
		Brain_Amygdala	RP1-63G5.5	22	37735624	37781323	0.62	rs2075936	3.31	rs1981475	0.100479	4.12	1.659	581	581	blup	0.0656	0.00954	0.1228	0.9023	0.986456973451328	12.8239406548673
		Brain_Amygdala	RP1-79C4.4	1	1.71e+08	1.71e+08	0.502	rs533666	-2.76	rs10919449	5.90e-03	3.74	-1.478	456	32	enet	0.13433	0.000283	-1.37684	0.16856	0.759500338983051	9.87350440677966
		Brain_Amygdala	RP1-8B1.4	6	46100000	46100000	0.317	rs699945	-2.41	rs9395156	0.19422	5.03	-0.103	504	5	lasso	0.22129	2.55e-06	-0.2601	0.7948	0.968377376171352	12.5889058902276
		Brain_Amygdala	RP1-90L6.3	22	27299255	27316574	0.732	rs134943	-3.34	rs5761826	-0.011577	3.46	-1.024	861	74	enet	0.0706	0.0074	-0.4307	0.6667	0.928037295839753	12.0644848459168
		Brain_Amygdala	RP1-92O14.3	1	43800000	43800000	0.316	rs12136910	2.60	rs2069375	-1.16e-02	3.67	-0.599	456	456	blup	0.04006	0.035	-0.91217	0.36168	0.870743783783784	11.3196691891892
		Brain_Amygdala	RP11-1017G21.5	14	1.02e+08	1.02e+08	0.482	rs17100341	-2.65	rs2448241	0.00764	3.87	-0.193	339	7	lasso	0.01083	0.167	-0.572	0.5671	0.916845197132617	11.918987562724
		Brain_Amygdala	RP11-1024P17.1	3	30700000	30700000	0.383	rs1389908	-2.56	rs17564364	0.107619	-4.15	0.915	537	5	lasso	0.0404	0.0344	-0.8924	0.372181	0.870743783783784	11.3196691891892
		Brain_Amygdala	RP11-1026M7.2	5	1.77e+08	1.77e+08	0.439	rs4131289	-3.23	rs4458584	0.18467	-4.68	0.030	294	8	lasso	0.13933	0.000218	-0.4453	0.656086	0.928037295839753	12.0644848459168
		Brain_Amygdala	RP11-102M11.2	3	1.36e+08	1.36e+08	0.267	rs9883916	2.79	rs1681817	0.046458	3.94	-2.094	337	337	blup	0.09939	0.00171	-1.2315	0.218137	0.817559297916667	10.6282708729167
		Brain_Amygdala	RP11-108M9.4	1	17200000	17200000	0.342	rs3115788	-3.11	rs279779	2.02e-02	3.76	0.479	340	7	lasso	0.09377	0.00228	0.65919	0.50977	0.908880872463768	11.815451342029
		Brain_Amygdala	RP11-109L13.1	11	1.17e+08	1.17e+08	0.559	rs651821	2.90	rs6589598	3.84e-01	6.15	-0.590	540	5	lasso	0.44765	8.51e-13	0.0459	0.963373	0.993350924398625	12.9135620171821
		Brain_Amygdala	RP11-10L7.1	4	89200000	89300000	0.852	rs17013545	2.05	rs7656367	4.88e-01	-6.55	0.040	462	12	enet	0.47775	7.63e-14	-0.1569	0.875334	0.985110843113033	12.8064409604694
		Brain_Amygdala	RP11-111M22.3	11	76200000	76200000	0.417	rs7912	2.57	rs12416814	-8.87e-03	-3.41	0.473	465	13	enet	0.02663	0.0706	-1.4307	0.152509	0.759500338983051	9.87350440677966
		Brain_Amygdala	RP11-114H24.2	15	78200000	78200000	0.695	rs3813577	3.41	rs7175950	0.36001	5.66	-0.219	430	64	enet	0.56188	4.05e-17	-0.1677	0.866784	0.982931884057971	12.7781144927536
		Brain_Amygdala	RP11-1191J2.2	4	647000	649000	0.519	rs12646225	4.11	rs7436737	1.03e-01	-5.45	0.939	377	376	blup	0.20701	5.69e-06	-2.1901	0.028516	0.518184686868687	6.73640092929293
		Brain_Amygdala	RP11-119F19.2	10	81400000	81500000	0.364	rs7078815	2.68	rs10885307	0.136546	-4.81	0.588	308	6	lasso	0.16107	6.93e-05	-0.6563	0.51163	0.908880872463768	11.815451342029
		Brain_Amygdala	RP11-120K24.4	13	1.14e+08	1.14e+08	0.496	rs3011528	-2.73	rs9603985	-0.00992	-3.39	0.058	455	455	blup	0.04862	0.0226	-1.1122	0.2660	0.826369918699187	10.7428089430894
		Brain_Amygdala	RP11-120K9.2	15	50800000	50900000	0.331	rs874941	3.16	rs2630	-0.00974	3.55	-1.287	361	361	blup	0.00938	0.182	-1.8231	0.068294	0.673396174863388	8.75415027322404
		Brain_Amygdala	RP11-1277A3.3	5	1.77e+08	1.77e+08	0.384	rs4131289	-3.23	rs2133716	0.20073	4.44	-0.210	240	8	lasso	0.13615	0.000257	0.0199	0.984146	0.997991198198198	12.9738855765766
		Brain_Amygdala	RP11-127I20.5	16	4845266	4846533	0.641	rs3185547	-3.38	rs12932724	0.251205	5.45	-0.693	387	16	lasso	0.2962	3.05e-08	-1.63199	0.10268	0.730852432432432	9.50108162162162
		Brain_Amygdala	RP11-127L20.3	10	1.06e+08	1.06e+08	0.336	rs11192101	-2.58	rs156699	0.118428	-4.24	-0.818	433	26	enet	0.1086	0.00107	0.8372	0.40250	0.881597224242424	11.4607639151515
		Brain_Amygdala	RP11-1348G14.4	16	28814097	28829149	0.356	rs252283	2.43	rs3785354	0.175009	-4.83	0.609	185	185	blup	0.22417	2.17e-06	0.06187	0.95066	0.986865170225043	12.8292472129256
		Brain_Amygdala	RP11-13K12.2	17	75523080	75532674	0.509	rs6501958	2.61	rs7225546	-3.62e-03	-3.80	0.220	538	7	lasso	0.04827	0.023	-0.27480	7.83e-01	0.967703846153846	12.58015
		Brain_Amygdala	RP11-141C7.4	3	1.95e+08	1.95e+08	0.499	rs13082563	2.20	rs6765736	-0.006195	-3.49	-0.698	284	284	blup	0.09553	0.00209	0.9538	0.340203	0.859497236111111	11.1734640694444
		Brain_Amygdala	RP11-147I3.1	11	74600000	74600000	0.435	rs11236361	2.51	rs7105085	2.69e-01	-5.07	0.431	456	9	lasso	0.27008	1.5e-07	-0.6327	0.526918	0.90927900656045	11.8206270852858
		Brain_Amygdala	RP11-148K1.12	7	1.51e+08	1.51e+08	0.416	rs17635967	2.78	rs2299965	9.70e-02	3.87	0.020	538	19	enet	0.07038	0.00747	-0.4728	0.636390	0.921791956521739	11.9832954347826
		Brain_Amygdala	RP11-156E8.1	1	2.45e+08	2.45e+08	0.791	rs9661248	3.18	rs4658434	4.57e-01	-6.95	-0.338	464	12	lasso	0.48572	3.94e-14	-0.25224	0.80086	0.968377376171352	12.5889058902276
		Brain_Amygdala	RP11-157J24.2	6	1530000	1530000	0.674	rs12529650	-3.37	rs13209741	0.44119	6.44	-0.327	705	6	lasso	0.50185	1e-14	-0.2851	0.7756	0.962942995169082	12.5182589371981
		Brain_Amygdala	RP11-157P1.5	20	60928051	60931536	0.47	rs6089754	-3.77	rs477859	9.27e-02	-3.86	-2.303	478	478	blup	0.13821	0.000231	0.8916	0.37259	0.870743783783784	11.3196691891892
		Brain_Amygdala	RP11-15B17.1	4	1.01e+08	1.01e+08	0.24	rs3822103	-2.82	rs6831193	-6.51e-03	3.76	0.684	419	419	blup	0.06661	0.00905	0.4517	0.651508	0.926456624605678	12.0439361198738
		Brain_Amygdala	RP11-15I11.3	1	2.12e+08	2.12e+08	0.427	rs4951628	-2.90	rs2120770	2.66e-01	5.24	0.545	439	4	lasso	0.2387	9.45e-07	0.69928	0.48438	0.908880872463768	11.815451342029
		Brain_Amygdala	RP11-162G9.1	4	1.79e+08	1.79e+08	0.299	rs10019549	-2.57	rs763387	-1.06e-02	3.72	-0.738	347	347	blup	0.11222	0.000888	0.0977	0.922188	0.986456973451328	12.8239406548673
		Brain_Amygdala	RP11-166B2.1	16	12021230	12070500	0.88	rs6498269	-2.80	rs2869492	0.540303	6.93	0.292	453	11	lasso	0.4524	5.86e-13	0.21606	0.82894	0.974734109589041	12.6715434246575
		Brain_Amygdala	RP11-173M1.8	17	25641669	25642952	0.307	rs2531860	2.52	rs7213148	1.60e-01	4.43	0.616	274	4	lasso	0.25385	3.91e-07	0.62600	5.31e-01	0.90927900656045	11.8206270852858
		Brain_Amygdala	RP11-175P19.2	3	1.93e+08	1.93e+08	0.349	rs1873409	2.77	rs12696670	0.165336	4.60	0.563	465	34	enet	0.11434	0.000796	0.6556	0.512112	0.908880872463768	11.815451342029
		Brain_Amygdala	RP11-178F10.3	18	22096847	22097970	0.83	rs9962319	3.77	rs955621	0.54818	6.92	-0.862	589	11	lasso	0.53781	4.01e-16	-0.9470	0.343648	0.859497236111111	11.1734640694444
		Brain_Amygdala	RP11-17E13.2	1	75200000	75200000	0.441	rs13375787	2.41	rs6662846	1.81e-01	-5.26	0.168	376	5	lasso	0.22538	2.02e-06	-0.13395	0.89344	0.986456973451328	12.8239406548673
		Brain_Amygdala	RP11-182J1.16	15	84800000	84900000	0.252	rs11259926	2.61	rs11635160	0.07374	-3.70	-0.730	251	251	blup	0.06153	0.0117	-0.1263	0.899516	0.986456973451328	12.8239406548673
		Brain_Amygdala	RP11-18I14.10	10	1.04e+08	1.04e+08	0.324	rs7085854	2.73	rs2282295	0.127420	4.23	0.628	337	23	enet	0.16363	6.04e-05	-0.5906	0.55478	0.915243299908842	11.898162898815
		Brain_Amygdala	RP11-190A12.8	1	1.6e+08	1.6e+08	0.427	rs7514472	2.83	rs4133290	3.61e-01	5.63	1.605	508	4	lasso	0.3296	3.68e-09	1.75621	0.07905	0.707494579439252	9.19742953271028
		Brain_Amygdala	RP11-194N12.2	17	40647885	40648568	0.173	rs17500235	-3.15	rs2134808	1.14e-02	-3.84	1.003	244	18	enet	0.08217	0.00411	-0.68536	4.93e-01	0.908880872463768	11.815451342029
		Brain_Amygdala	RP11-195E2.1	5	70400000	70400000	0.634	rs6453406	2.06	rs6453406	0.13773	4.45	2.058	62	62	blup	0.20166	7.66e-06	1.9843	0.047225	0.589984548611111	7.66979913194444
		Brain_Amygdala	RP11-195E2.4	5	70300000	70300000	0.399	rs6453406	2.06	rs4976210	0.08700	4.07	1.486	40	40	blup	0.12909	0.000372	1.2392	0.215276	0.813616647058824	10.5770164117647
		Brain_Amygdala	RP11-195F19.9	9	34700000	34700000	0.481	rs7862080	-2.73	rs928150	-0.011717	-3.48	0.284	364	13	lasso	-0.00347	0.404	-0.76951	0.44159	0.900703412698413	11.7091443650794
		Brain_Amygdala	RP11-209D14.2	17	19911364	19912547	0.235	rs12937179	-2.24	rs12453720	2.08e-01	-4.64	0.032	275	3	lasso	0.16412	5.89e-05	-0.02585	9.79e-01	0.99672948500283	12.9574833050368
		Brain_Amygdala	RP11-20I23.13	16	2604061	2605999	0.521	rs4296261	-2.38	rs11642783	0.333883	5.85	0.653	290	7	lasso	0.34464	1.38e-09	0.22584	0.82133	0.974652156992084	12.6704780408971
		Brain_Amygdala	RP11-217B7.2	9	1.08e+08	1.08e+08	0.459	rs10820722	2.04	rs2472495	0.042983	-4.18	0.661	584	9	lasso	0.13193	0.000321	-0.09244	0.92635	0.986456973451328	12.8239406548673
		Brain_Amygdala	RP11-218C14.5	20	23635862	23637027	0.274	rs6076122	2.46	rs2424598	1.33e-01	4.67	-1.348	545	9	lasso	0.14775	0.00014	-1.3505	0.17685	0.761131937799043	9.89471519138756
		Brain_Amygdala	RP11-218F10.3	4	1.64e+08	1.64e+08	0.58	rs11730501	3.25	rs12508980	2.60e-01	5.48	-0.643	399	6	lasso	0.27266	1.28e-07	-0.6681	0.504051	0.908880872463768	11.815451342029
		Brain_Amygdala	RP11-218M22.1	12	740000	772000	0.672	rs7305337	2.79	rs2075032	0.274558	4.95	-2.158	455	16	enet	0.14622	0.000152	-2.8497	0.00438	0.18761	2.43893
		Brain_Amygdala	RP11-23P13.7	15	42200000	42200000	0.633	rs16972473	-3.02	rs1704345	0.11881	-4.54	1.354	422	40	enet	0.33527	2.54e-09	-1.3855	0.165915	0.759500338983051	9.87350440677966
		Brain_Amygdala	RP11-242F4.2	8	17100000	17100000	0.368	rs10106054	3.06	rs7007448	0.07661	4.08	0.705	742	742	blup	0.12378	0.00049	-0.174	8.62e-01	0.981479746835443	12.7592367088608
		Brain_Amygdala	RP11-243A14.1	16	9449445	9501950	0.664	rs1107475	-3.24	rs2267770	-0.011466	-3.93	0.351	560	560	blup	0.18343	2.08e-05	1.41706	0.15647	0.759500338983051	9.87350440677966
		Brain_Amygdala	RP11-244K5.8	6	1.5e+08	1.5e+08	0.965	rs7356994	2.34	rs6557133	0.12696	4.68	-1.558	482	482	blup	0.4032	2.4e-11	-0.4085	0.6829	0.931063780120482	12.1038291415663
		Brain_Amygdala	RP11-247A12.7	9	1.32e+08	1.32e+08	0.648	rs10760594	-2.77	rs2480452	0.457988	6.30	-1.116	393	7	lasso	0.45858	3.6e-13	-1.69672	0.08975	0.724513568281938	9.4186763876652
		Brain_Amygdala	RP11-250B2.6	6	81100000	81100000	0.298	rs13198774	-2.41	rs1454453	-0.01034	-3.61	0.126	440	440	blup	0.01612	0.124	-0.6656	0.5057	0.908880872463768	11.815451342029
		Brain_Amygdala	RP11-255A11.21	9	33600000	33600000	0.367	rs1785509	3.51	rs12005354	0.095381	3.60	-0.446	362	362	blup	0.24007	8.73e-07	-0.17792	0.85879	0.981479746835443	12.7592367088608
		Brain_Amygdala	RP11-255C15.4	3	1.79e+08	1.79e+08	0.454	rs2699887	-2.54	rs7618348	0.137855	4.17	-0.058	354	354	blup	0.09232	0.00246	-0.6583	0.510314	0.908880872463768	11.815451342029
		Brain_Amygdala	RP11-255H23.2	19	23945746	24016116	0.337	rs892147	-3.00	rs251750	-0.00355	3.66	0.455	236	236	blup	0.10704	0.00116	0.28813	0.77325	0.961414443676572	12.4983877677954
		Brain_Amygdala	RP11-256L6.3	12	96400000	96400000	0.453	rs11108337	-2.78	rs759394	0.128812	-4.03	-0.892	554	554	blup	0.22397	2.19e-06	-0.6534	0.51353	0.908880872463768	11.815451342029
		Brain_Amygdala	RP11-258F22.1	10	38100000	38100000	0.337	rs11011455	2.00	rs1208683	0.142807	-4.01	0.171	312	6	lasso	0.24465	6.7e-07	-0.2244	0.82247	0.974734109589041	12.6715434246575
		Brain_Amygdala	RP11-259G18.1	17	44344403	44346060	0.427	rs199444	-4.12	rs17763086	2.74e-01	4.96	-3.683	63	11	lasso	0.30555	1.7e-08	-3.96826	7.24e-05	0.0325619	0.4233047
		Brain_Amygdala	RP11-259G18.2	17	44320972	44322410	0.338	rs199444	-4.12	rs169201	3.34e-01	5.88	-3.680	56	56	blup	0.29517	3.25e-08	-3.70492	2.11e-04	0.047448625	0.616832125
		Brain_Amygdala	RP11-259G18.3	17	44336917	44337972	0.376	rs199444	-4.12	rs169201	2.91e-01	5.92	-3.680	63	15	enet	0.41774	8.26e-12	-3.04600	2.32e-03	0.1522725	1.9795425
		Brain_Amygdala	RP11-263K4.3	12	82900000	82900000	0.228	rs17763542	-2.27	rs17009658	0.000578	3.50	-1.414	366	9	enet	0.01132	0.163	-0.9587	0.33770	0.859497236111111	11.1734640694444
		Brain_Amygdala	RP11-265N6.3	15	42900000	42900000	0.345	rs1668585	2.69	rs1679008	-0.01164	3.02	-0.822	325	21	enet	0.07147	0.00707	-0.0980	0.921951	0.986456973451328	12.8239406548673
		Brain_Amygdala	RP11-274B21.1	7	1.28e+08	1.28e+08	0.376	rs10488631	4.06	rs4731447	8.04e-02	-4.68	2.299	371	4	lasso	0.13423	0.000285	-2.5605	0.010452	0.3357705	4.3650165
		Brain_Amygdala	RP11-274B21.10	7	1.28e+08	1.28e+08	0.327	rs13239597	4.10	rs10488627	3.10e-02	-3.79	-0.727	364	364	blup	0.13506	0.000273	1.7525	0.079689	0.707494579439252	9.19742953271028
		Brain_Amygdala	RP11-274B21.4	7	1.28e+08	1.28e+08	0.49	rs13239597	4.10	rs2402923	4.01e-01	6.21	-1.629	366	5	lasso	0.40261	2.5e-11	-1.6888	0.091252	0.724513568281938	9.4186763876652
		Brain_Amygdala	RP11-275H4.1	3	1.81e+08	1.81e+08	0.716	rs35788479	-2.80	rs1351236	0.296413	-5.44	-0.921	267	267	blup	0.39818	3.44e-11	0.6107	0.541381	0.909485121268657	11.8233065764925
		Brain_Amygdala	RP11-277P12.20	12	10500000	10600000	0.527	rs12310310	-3.68	rs6488304	0.042631	-4.29	2.418	511	38	enet	0.22189	2.47e-06	-2.0486	0.04050	0.556234926470588	7.23105404411765
		Brain_Amygdala	RP11-281O15.4	5	1.78e+08	1.78e+08	0.353	rs4700790	3.02	rs262027	-0.00675	-3.52	-2.545	567	567	blup	0.10655	0.00119	0.6282	0.529883	0.90927900656045	11.8206270852858
		Brain_Amygdala	RP11-284M14.1	4	1.44e+08	1.44e+08	0.384	rs17732348	2.88	rs10471103	2.45e-03	-3.55	1.035	294	28	enet	0.10472	0.0013	-1.2246	0.220727	0.818579332061069	10.6415313167939
		Brain_Amygdala	RP11-293A21.1	4	26900000	26900000	0.676	rs7660174	3.00	rs4505809	4.65e-01	6.85	1.062	371	5	lasso	0.4696	1.49e-13	1.0031	0.315821	0.850541884730539	11.057044501497
		Brain_Amygdala	RP11-296I10.6	16	70253477	70279519	0.44	rs2270844	-2.86	rs4985407	0.354972	5.65	0.099	198	5	lasso	0.39367	4.75e-11	0.49436	0.62105	0.921687666666667	11.9819396666667
		Brain_Amygdala	RP11-298D21.1	16	83754724	83806541	0.511	rs11643201	-2.91	rs10514598	0.052902	4.17	-1.032	932	9	lasso	0.04969	0.0214	-1.31881	0.18723	0.770770640732265	10.0200183295195
		Brain_Amygdala	RP11-301O19.1	2	86400000	86400000	0.464	rs2083168	3.62	rs7561589	0.28587	5.32	-1.642	454	28	enet	0.25411	3.85e-07	-0.8949	0.3708	0.870743783783784	11.3196691891892
		Brain_Amygdala	RP11-302B13.1	12	49300000	49300000	0.32	rs833836	-3.10	rs10875897	0.141991	3.94	1.896	338	11	lasso	0.10466	0.00131	1.9764	0.04811	0.592807465753425	7.70649705479452
		Brain_Amygdala	RP11-303E16.3	16	81050397	81069364	0.398	rs8053191	4.02	rs9934957	0.273187	-5.21	-1.039	682	6	lasso	0.27118	1.4e-07	1.04843	0.29444	0.835956043956044	10.8674285714286
		Brain_Amygdala	RP11-307C18.1	7	9.8e+07	9.8e+07	0.365	rs2029220	-3.78	rs4729421	2.53e-01	-4.80	-1.243	347	10	lasso	0.16719	5e-05	1.0212	0.307170	0.847985690184049	11.0238139723926
		Brain_Amygdala	RP11-307C19.1	15	77800000	77800000	0.231	rs12905478	3.10	rs7119	0.04660	3.73	-0.889	302	302	blup	0.02133	0.0936	-0.5073	0.611970	0.921687666666667	11.9819396666667
		Brain_Amygdala	RP11-309G3.3	1	1.81e+08	1.81e+08	0.486	rs17302583	-4.27	rs4287133	-1.11e-02	-3.00	0.638	475	475	blup	0.02277	0.0867	-0.15270	0.87864	0.985110843113033	12.8064409604694
		Brain_Amygdala	RP11-313J2.1	10	42800000	42900000	0.539	rs1815706	-2.22	rs10899976	0.304859	-6.12	-0.416	193	193	blup	0.37077	2.36e-10	0.4631	0.64333	0.924194972067039	12.0145346368715
		Brain_Amygdala	RP11-315D16.4	15	68600000	68600000	0.453	rs8035990	3.01	rs12148843	0.28425	5.33	-0.555	477	8	lasso	0.26081	2.6e-07	-0.4729	0.636283	0.921791956521739	11.9832954347826
		Brain_Amygdala	RP11-317J10.2	8	86400000	86400000	0.278	rs434496	1.98	rs20571	0.05698	-3.83	-0.288	166	166	blup	0.03967	0.0358	0.509	6.11e-01	0.921687666666667	11.9819396666667
		Brain_Amygdala	RP11-320P7.2	12	70600000	70600000	0.437	rs7312048	-2.54	rs1658502	0.073057	4.36	-0.509	577	10	lasso	0.17488	3.3e-05	0.2419	0.80882	0.968753115845539	12.593790505992
		Brain_Amygdala	RP11-324I22.4	10	35600000	35600000	0.217	rs2384288	-3.08	rs1345561	0.072862	4.28	-0.143	332	3	lasso	0.08104	0.00435	-0.1617	0.87157	0.985110843113033	12.8064409604694
		Brain_Amygdala	RP11-326C3.12	11	327000	330000	0.618	rs536715	2.98	rs7944394	3.33e-01	5.57	1.051	331	12	lasso	0.31203	1.13e-08	0.9086	0.363561	0.870743783783784	11.3196691891892
		Brain_Amygdala	RP11-328N19.1	4	4.4e+07	4.4e+07	0.385	rs11725899	-3.57	rs4321670	3.89e-01	5.94	-1.889	291	4	lasso	0.3687	2.72e-10	-1.8880	0.059027	0.640540952095808	8.32703237724551
		Brain_Amygdala	RP11-334C17.5	17	78174472	78179748	0.713	rs12937242	-3.01	rs7503034	3.45e-01	5.97	0.379	483	12	lasso	0.43854	1.72e-12	0.38894	6.97e-01	0.937091044776119	12.1821835820896
		Brain_Amygdala	RP11-338N10.1	1	7750000	7750000	0.502	rs2995034	3.37	rs12756299	4.57e-01	-6.34	-3.016	464	12	enet	0.37234	2.12e-10	2.99555	0.00274	0.16074935483871	2.08974161290323
		Brain_Amygdala	RP11-339B21.10	9	1.31e+08	1.31e+08	0.357	rs2270204	-3.52	rs7040989	0.199772	4.75	0.025	288	6	lasso	0.13766	0.000238	-0.19279	0.84712	0.979826447655748	12.7377438195247
		Brain_Amygdala	RP11-33B1.1	4	1.2e+08	1.2e+08	0.344	rs7688177	-3.23	rs1155576	2.16e-01	-4.86	-0.137	418	4	lasso	0.13987	0.000212	-0.0266	0.978806	0.99672948500283	12.9574833050368
		Brain_Amygdala	RP11-33B1.4	4	1.2e+08	1.2e+08	0.231	rs7688177	-3.23	rs3733524	5.59e-02	-3.76	-0.187	439	439	blup	0.0619	0.0115	-0.2365	0.813071	0.969480980781975	12.6032527501657
		Brain_Amygdala	RP11-341N2.1	2	2.43e+08	2.43e+08	0.714	rs7595071	-3.56	rs4973686	0.38671	5.85	-0.829	90	7	lasso	0.40772	1.72e-11	-0.8534	0.3935	0.877207558859975	11.4036982651797
		Brain_Amygdala	RP11-342K6.4	2	75900000	75900000	0.34	rs2197078	-3.34	rs1859707	0.01031	3.73	-1.517	529	32	enet	0.08905	0.0029	-0.5483	0.5835	0.918302754126846	11.937935803649
		Brain_Amygdala	RP11-344E13.4	17	20759259	20760630	0.408	rs17769645	3.77	rs8075712	2.13e-02	3.67	0.487	191	191	blup	0.10165	0.00153	-0.62089	5.35e-01	0.90927900656045	11.8206270852858
		Brain_Amygdala	RP11-350J20.5	6	1.5e+08	1.5e+08	0.412	rs7356994	2.34	rs9478848	-0.00977	3.39	0.258	466	466	blup	0.09648	0.00199	0.0811	0.9354	0.986749422632794	12.8277424942263
		Brain_Amygdala	RP11-350N15.4	8	38300000	38300000	0.259	rs4733942	2.55	rs7825829	-0.00755	-3.33	-1.835	284	284	blup	0.09616	0.00202	0.319	7.49e-01	0.955116434628975	12.4165136501767
		Brain_Amygdala	RP11-351I21.6	8	12200000	12200000	0.28	rs4240187	2.72	rs11250186	-0.00904	-3.85	-0.640	178	178	blup	0.06355	0.0106	0.571	5.68e-01	0.916845197132617	11.918987562724
		Brain_Amygdala	RP11-359B12.2	12	1080000	1100000	0.452	rs7135341	2.77	rs16928336	0.013267	-3.80	-0.186	404	41	enet	0.025	0.077	-0.1781	0.85868	0.981479746835443	12.7592367088608
		Brain_Amygdala	RP11-365O16.3	1	2.24e+08	2.24e+08	0.281	rs1573185	-3.34	rs10799505	1.13e-01	3.86	-2.577	353	353	blup	0.07593	0.00564	-0.58800	0.55653	0.915243299908842	11.898162898815
		Brain_Amygdala	RP11-370I10.6	12	48700000	48800000	0.432	rs4760645	-3.33	rs2634681	0.097196	4.03	0.410	470	11	lasso	0.07155	0.00704	-1.2604	0.20752	0.801134077253219	10.4147430042918
		Brain_Amygdala	RP11-375I20.6	3	1.34e+08	1.34e+08	0.472	rs6773850	-3.04	rs4974494	0.279772	5.10	0.094	441	441	blup	0.2634	2.23e-07	1.4760	0.139954	0.759500338983051	9.87350440677966
		Brain_Amygdala	RP11-378A13.1	2	2.19e+08	2.19e+08	0.49	rs4674213	2.75	rs2014615	0.32212	-6.45	-0.045	449	6	lasso	0.44938	7.43e-13	-0.4025	0.6873	0.931063780120482	12.1038291415663
		Brain_Amygdala	RP11-378I6.1	9	19900000	19900000	0.577	rs12353526	3.41	rs2051134	0.049681	4.08	-0.062	575	14	lasso	0.12874	0.000379	0.12353	0.90169	0.986456973451328	12.8239406548673
		Brain_Amygdala	RP11-378J18.8	1	2.23e+08	2.23e+08	0.387	rs4846778	2.37	rs17532708	2.74e-01	5.58	-0.388	326	8	lasso	0.25938	2.83e-07	-0.21252	0.83170	0.974741563517915	12.6716403257329
		Brain_Amygdala	RP11-379F4.4	3	1.58e+08	1.59e+08	0.317	rs6441205	2.78	rs2307064	0.123408	4.25	-2.073	399	399	blup	0.0914	0.00257	-1.0308	0.302657	0.845870275968992	10.9963135875969
		Brain_Amygdala	RP11-384P7.7	9	33700000	33700000	0.505	rs1785509	3.51	rs16933401	0.202120	4.56	-0.128	327	10	lasso	0.18153	2.31e-05	0.50560	0.61314	0.921687666666667	11.9819396666667
		Brain_Amygdala	RP11-385F5.4	1	2.37e+08	2.37e+08	0.374	rs12032218	3.28	rs16833819	7.37e-02	-3.65	1.009	636	636	blup	0.2105	4.68e-06	0.28845	0.77300	0.961414443676572	12.4983877677954
		Brain_Amygdala	RP11-388C12.1	17	80671784	80674131	0.32	rs6502124	2.65	rs7217570	1.91e-03	-3.56	-0.108	367	7	lasso	0.05755	0.0143	0.66283	5.07e-01	0.908880872463768	11.815451342029
		Brain_Amygdala	RP11-388M20.9	16	31237281	31238481	0.149	rs6565247	-2.68	rs8060268	0.017382	-3.49	-0.480	263	263	blup	0.09124	0.00259	0.06699	0.94659	0.986749422632794	12.8277424942263
		Brain_Amygdala	RP11-390P2.4	6	1.39e+08	1.39e+08	0.505	rs9403041	-3.27	rs6901919	0.19395	5.37	0.207	446	6	lasso	0.31261	1.09e-08	0.1034	0.9176	0.986456973451328	12.8239406548673
		Brain_Amygdala	RP11-395L14.5	2	1.14e+08	1.14e+08	0.55	rs921065	-2.66	rs4849261	0.21885	5.13	-0.748	405	405	blup	0.18125	2.34e-05	-0.5102	0.6099	0.921687666666667	11.9819396666667
		Brain_Amygdala	RP11-398C13.6	10	14900000	14900000	0.442	rs10906885	2.96	rs11259108	-0.011652	-3.32	-0.652	610	610	blup	0.05104	0.02	0.0118	0.99055	0.999999691358025	12.9999959876543
		Brain_Amygdala	RP11-399K21.14	10	77200000	77200000	0.267	rs11001272	-2.51	rs11001397	-0.010057	3.23	-0.330	369	369	blup	0.04239	0.0311	0.0677	0.94605	0.986749422632794	12.8277424942263
		Brain_Amygdala	RP11-3B12.1	7	1.25e+08	1.25e+08	0.318	rs11771079	2.90	rs10227101	-1.16e-02	3.26	1.493	352	352	blup	0.08565	0.00345	1.8848	0.059461	0.640540952095808	8.32703237724551
		Brain_Amygdala	RP11-3L8.3	9	12700000	12800000	0.5	rs7849830	-3.66	rs10756406	0.183710	-5.20	1.102	515	9	lasso	0.23118	1.45e-06	-1.38295	0.16668	0.759500338983051	9.87350440677966
		Brain_Amygdala	RP11-410E4.1	2	1.87e+08	1.87e+08	0.215	rs1487360	-2.36	rs6754898	0.19922	5.32	-1.397	293	3	lasso	0.26789	1.7e-07	-1.4495	0.1472	0.759500338983051	9.87350440677966
		Brain_Amygdala	RP11-418J17.1	1	1.2e+08	1.2e+08	0.27	rs4658997	3.17	rs4508058	1.54e-01	-4.17	0.633	402	11	lasso	0.12658	0.000423	-0.42951	0.66755	0.928037295839753	12.0644848459168
		Brain_Amygdala	RP11-419C5.2	16	70010291	70016448	0.924	rs2270844	-2.86	rs3748389	0.311909	-6.25	-1.095	198	198	blup	0.66055	7.32e-22	0.72285	0.46977	0.905805176848875	11.7754672990354
		Brain_Amygdala	RP11-420A23.1	4	1.29e+08	1.29e+08	0.152	rs10009842	-2.26	rs1975878	-8.29e-03	-3.51	0.259	292	292	blup	0.08583	0.00341	-0.8959	0.370313	0.870743783783784	11.3196691891892
		Brain_Amygdala	RP11-422J8.1	1	37900000	37900000	0.448	rs568540	-3.02	rs2492301	2.43e-01	-5.14	0.176	437	6	lasso	0.2693	1.57e-07	-0.35387	0.72344	0.944644716981132	12.2803813207547
		Brain_Amygdala	RP11-426C22.6	16	29273594	29275800	0.555	rs252283	2.43	rs7188661	0.135370	-5.46	1.003	164	9	lasso	0.20158	7.69e-06	-1.10030	0.27120	0.826369918699187	10.7428089430894
		Brain_Amygdala	RP11-429J17.7	8	1.45e+08	1.45e+08	0.68	rs11784217	-3.31	rs13277214	-0.00730	2.93	1.867	302	15	lasso	-0.00381	0.414	2.538	1.11e-02	0.350331578947368	4.55431052631579
		Brain_Amygdala	RP11-430B1.2	15	52500000	52500000	0.484	rs2398	-3.80	rs3794543	0.19710	-4.80	-3.322	395	8	lasso	0.19599	1.05e-05	3.5598	0.000371	0.0541083846153846	0.703409
		Brain_Amygdala	RP11-430H10.1	11	45400000	45400000	0.507	rs1670314	-2.74	rs6485621	1.52e-01	-4.90	1.310	517	5	lasso	0.4014	2.73e-11	-1.5175	0.129134	0.759500338983051	9.87350440677966
		Brain_Amygdala	RP11-434C1.1	12	11700000	11700000	0.627	rs11836917	-2.93	rs7132674	0.002158	4.04	-0.501	445	445	blup	0.11883	0.000632	-1.3926	0.16373	0.759500338983051	9.87350440677966
		Brain_Amygdala	RP11-43F13.1	5	1600000	1630000	0.82	rs883823	3.21	rs7734561	0.54269	-6.89	-0.021	576	17	lasso	0.57661	9.35e-18	0.1083	0.913723	0.986456973451328	12.8239406548673
		Brain_Amygdala	RP11-446E9.1	8	5.7e+07	5.7e+07	0.294	rs2610032	2.77	rs2668000	-0.00235	-3.57	0.597	374	8	lasso	0.07221	0.00681	-0.481	6.30e-01	0.921687666666667	11.9819396666667
		Brain_Amygdala	RP11-452F19.3	1	2.23e+08	2.23e+08	0.453	rs2430408	2.66	rs28362013	-5.44e-03	3.81	-0.820	354	354	blup	0.07947	0.00471	-0.60358	0.54612	0.91139468207024	11.8481308669131
		Brain_Amygdala	RP11-452L6.7	16	31519792	31520357	0.206	rs1232539	3.05	rs12149755	0.016477	3.42	0.417	254	254	blup	0.0881	0.00304	-1.68794	0.09142	0.724513568281938	9.4186763876652
		Brain_Amygdala	RP11-455J20.3	2	1.91e+08	1.91e+08	0.419	rs713427	-2.08	rs1233288	0.22108	-4.50	1.726	315	315	blup	0.19878	8.98e-06	-1.6036	0.1088	0.737991263940521	9.59388643122677
		Brain_Amygdala	RP11-458D21.1	1	1.45e+08	1.45e+08	0.453	rs10910843	-2.40	rs6424377	2.29e-01	-4.57	-0.784	112	5	lasso	0.23932	9.11e-07	1.37825	0.16813	0.759500338983051	9.87350440677966
		Brain_Amygdala	RP11-458F8.4	7	66400000	66400000	0.194	rs17747927	-2.53	rs4718412	1.33e-01	-4.31	-1.878	230	10	enet	0.16801	4.78e-05	1.7462	0.080772	0.707494579439252	9.19742953271028
		Brain_Amygdala	RP11-45P15.4	14	1.04e+08	1.04e+08	0.771	rs2246490	3.62	rs7143775	0.21513	-5.07	0.646	356	17	lasso	0.34329	1.5e-09	-1.328	0.1843	0.770728161662818	10.0194661016166
		Brain_Amygdala	RP11-460N20.5	7	64500000	64600000	0.379	rs1589895	3.09	rs3899200	3.51e-01	5.80	-0.498	233	19	enet	0.34811	1.09e-09	-0.6823	0.495040	0.908880872463768	11.815451342029
		Brain_Amygdala	RP11-463M16.4	17	46952222	46986345	0.413	rs2288280	-3.59	rs318095	1.37e-01	-4.29	0.883	396	9	lasso	0.12519	0.000455	-0.65376	5.13e-01	0.908880872463768	11.815451342029
		Brain_Amygdala	RP11-463O9.9	16	86553989	86557503	0.72	rs11645033	-3.46	rs9935567	0.395863	6.17	-0.856	929	8	lasso	0.3472	1.16e-09	-1.46124	0.14395	0.759500338983051	9.87350440677966
		Brain_Amygdala	RP11-466A19.1	17	30822554	30826351	0.273	rs4999077	-3.37	rs12162135	1.91e-01	-4.60	1.954	295	3	lasso	0.17167	3.93e-05	-2.12310	3.37e-02	0.539382529411765	7.01197288235294
		Brain_Amygdala	RP11-46A10.5	1	1.81e+08	1.81e+08	0.332	rs17302583	-4.27	rs16856361	1.17e-01	4.12	1.346	446	8	enet	0.06207	0.0114	0.88296	0.37726	0.871672079589217	11.3317370346598
		Brain_Amygdala	RP11-46H11.12	12	1.33e+08	1.33e+08	0.305	rs4883521	2.61	rs11147046	0.014336	3.86	-0.823	237	237	blup	0.09933	0.00172	-1.3301	0.18350	0.769502331002331	10.0035303030303
		Brain_Amygdala	RP11-473M20.14	16	3166043	3184883	0.464	rs10438593	-2.88	rs2735537	0.233594	5.25	0.325	389	5	lasso	0.28155	7.49e-08	-0.01968	0.98430	0.997991198198198	12.9738855765766
		Brain_Amygdala	RP11-477D19.2	6	1.56e+08	1.56e+08	0.351	rs2145333	-3.13	rs3011895	0.26669	5.37	-1.142	509	4	lasso	0.26399	2.15e-07	-0.9675	0.3333	0.859497236111111	11.1734640694444
		Brain_Amygdala	RP11-479G22.8	10	33200000	33200000	0.236	rs11812929	-2.83	rs2990962	0.063268	-4.03	-1.069	449	449	blup	0.10504	0.00128	0.7532	0.45134	0.903902447163515	11.7507318131257
		Brain_Amygdala	RP11-47L3.1	17	33640521	33651919	0.336	rs17548596	2.48	rs321616	-9.82e-03	3.06	2.222	368	368	blup	-0.00421	0.426	1.14520	2.52e-01	0.821282608695652	10.6766739130435
		Brain_Amygdala	RP11-481A20.11	8	11900000	11900000	0.254	rs2409807	3.18	rs2409784	0.17629	4.57	1.370	306	4	lasso	0.11959	0.000608	1.502	1.33e-01	0.759500338983051	9.87350440677966
		Brain_Amygdala	RP11-483F11.7	10	1.01e+08	1.01e+08	0.257	rs4148398	2.79	rs1035209	0.022959	-3.38	-1.419	443	443	blup	0.04589	0.026	-1.0957	0.27319	0.826369918699187	10.7428089430894
		Brain_Amygdala	RP11-486O12.2	12	1.24e+08	1.24e+08	0.367	rs6488898	3.09	rs7971779	0.112375	4.91	-1.824	380	7	lasso	0.16979	4.35e-05	-1.7381	0.08220	0.707494579439252	9.19742953271028
		Brain_Amygdala	RP11-496D24.2	4	24700000	24700000	0.684	rs3846336	-2.68	rs10012963	-8.55e-03	-3.28	-0.688	543	543	blup	0.08456	0.00364	0.3382	0.735236	0.946746269670959	12.3077015057225
		Brain_Amygdala	RP11-498P14.5	9	100000000	100000000	0.372	rs2289651	-3.33	rs1020884	0.357683	-5.83	-1.304	316	4	lasso	0.32607	4.62e-09	1.43288	0.15189	0.759500338983051	9.87350440677966
		Brain_Amygdala	RP11-49I11.1	18	33759959	33767411	0.393	rs559325	2.87	rs1785934	0.11264	4.06	-0.542	510	21	enet	0.09481	0.00216	-0.9629	0.335579	0.859497236111111	11.1734640694444
		Brain_Amygdala	RP11-500G22.2	10	1.24e+08	1.24e+08	0.766	rs11200559	-4.16	rs10887040	0.115058	-5.25	-0.542	633	55	enet	0.25261	4.21e-07	1.3255	0.18502	0.770728161662818	10.0194661016166
		Brain_Amygdala	RP11-502I4.3	15	67800000	67800000	0.331	rs2241423	-2.76	rs11632574	0.20657	-4.56	0.933	410	410	blup	0.19843	9.15e-06	-0.5774	0.563694	0.916845197132617	11.918987562724
		Brain_Amygdala	RP11-503P10.1	2	27300000	27300000	0.241	rs7563543	-3.11	rs1122227	0.10379	3.87	-0.863	327	5	lasso	0.06179	0.0116	-0.9592	0.3375	0.859497236111111	11.1734640694444
		Brain_Amygdala	RP11-508N22.12	10	38400000	38400000	0.573	rs16937701	2.07	rs2505194	0.102523	4.92	0.341	220	7	lasso	0.29711	2.88e-08	0.6124	0.54029	0.909485121268657	11.8233065764925
		Brain_Amygdala	RP11-513M16.8	9	19400000	19400000	0.386	rs10963949	3.82	rs10114375	0.128766	5.01	0.037	551	8	lasso	0.21752	3.16e-06	0.11885	0.90539	0.986456973451328	12.8239406548673
		Brain_Amygdala	RP11-520B13.4	9	99800000	99800000	0.311	rs10978678	-3.24	rs10981288	0.046168	-4.33	-1.168	285	285	blup	0.12091	0.000568	-0.07700	0.93862	0.986749422632794	12.8277424942263
		Brain_Amygdala	RP11-522I20.3	9	86300000	86300000	0.329	rs7863215	-3.14	rs11140198	0.231333	4.97	0.254	523	3	lasso	0.21531	3.58e-06	0.62348	0.53297	0.90927900656045	11.8206270852858
		Brain_Amygdala	RP11-526I2.5	15	1.01e+08	1.01e+08	0.826	rs4646675	-3.32	rs12460	0.37719	-6.11	-0.639	589	18	lasso	0.45459	4.93e-13	-0.1291	0.897290	0.986456973451328	12.8239406548673
		Brain_Amygdala	RP11-527L4.5	17	41991801	42000369	0.418	rs1642592	3.17	rs1731896	7.28e-02	-3.72	-1.322	367	7	lasso	0.1773	2.9e-05	0.13925	8.89e-01	0.986456973451328	12.8239406548673
		Brain_Amygdala	RP11-529E10.6	4	3510000	3510000	0.326	rs2748788	-3.35	rs1054662	1.79e-01	4.26	0.542	333	7	lasso	0.10177	0.00152	0.2484	0.803813	0.968377376171352	12.5889058902276
		Brain_Amygdala	RP11-532F6.3	6	709000	711000	0.465	rs2797307	-2.79	rs2804737	0.18398	-5.07	-0.232	625	4	lasso	0.20334	6.97e-06	0.4522	0.6511	0.926456624605678	12.0439361198738
		Brain_Amygdala	RP11-545I5.3	6	1.46e+08	1.46e+08	0.351	rs6570746	-2.04	rs2235481	0.13225	4.81	-0.706	265	265	blup	0.15792	8.19e-05	-0.3270	0.7436	0.952803703703704	12.3864481481481
		Brain_Amygdala	RP11-546J1.1	2	1.59e+08	1.59e+08	0.409	rs6437137	-2.43	rs714190	0.06404	-3.56	-0.205	393	41	enet	0.10108	0.00157	0.6401	0.5221	0.908880872463768	11.815451342029
		Brain_Amygdala	RP11-548H18.2	4	1.2e+08	1.2e+08	0.224	rs7688177	-3.23	rs12711071	2.31e-02	4.08	-0.234	444	444	blup	0.08485	0.00359	-0.3500	0.726348	0.944830117136659	12.2827915227766
		Brain_Amygdala	RP11-54C4.1	5	1.51e+08	1.51e+08	0.25	rs10066206	3.10	rs2964574	0.19735	-4.73	0.661	562	8	lasso	0.17315	3.63e-05	-0.8128	0.416319	0.887151834319527	11.5329738461538
		Brain_Amygdala	RP11-54D18.2	9	1.5e+07	1.5e+07	0.709	rs10810369	-3.60	rs1916312	0.377179	6.02	0.271	660	19	lasso	0.33209	3.13e-09	0.38066	0.70346	0.938120489251297	12.1955663602669
		Brain_Amygdala	RP11-561C5.4	15	85700000	85800000	0.462	rs4329876	2.52	rs9744503	0.28220	5.07	0.276	523	4	lasso	0.29752	2.81e-08	-0.1166	0.907169	0.986456973451328	12.8239406548673
		Brain_Amygdala	RP11-561C5.5	15	85800000	85900000	0.348	rs4329876	2.52	rs10520600	0.19410	4.39	-0.700	574	20	enet	0.11187	0.000904	-1.0823	0.279124	0.826369918699187	10.7428089430894
		Brain_Amygdala	RP11-561I11.3	1	2.42e+08	2.42e+08	0.781	rs28477715	3.11	rs2800768	4.92e-01	-6.67	0.912	556	11	enet	0.4596	3.32e-13	-1.39916	0.16176	0.759500338983051	9.87350440677966
		Brain_Amygdala	RP11-561I11.4	1	2.42e+08	2.42e+08	0.514	rs28477715	3.11	rs2800768	2.85e-01	-5.77	0.912	551	9	lasso	0.29603	3.08e-08	-1.49912	0.13384	0.759500338983051	9.87350440677966
		Brain_Amygdala	RP11-564C4.6	10	52400000	52400000	0.3	rs6481273	3.12	rs12358162	0.000912	-3.65	0.194	437	21	enet	0.02042	0.0984	0.9183	0.35848	0.870743783783784	11.3196691891892
		Brain_Amygdala	RP11-572M11.3	3	1.13e+08	1.13e+08	0.401	rs3995917	2.40	rs1797626	0.157509	4.92	-0.887	467	7	lasso	0.11587	0.000736	-0.5606	0.575046	0.917597591908531	11.9287686948109
		Brain_Amygdala	RP11-572M11.4	3	1.13e+08	1.13e+08	0.54	rs3995917	2.40	rs2613946	0.324186	-5.44	-1.419	468	11	lasso	0.32007	6.79e-09	1.4682	0.142043	0.759500338983051	9.87350440677966
		Brain_Amygdala	RP11-578O24.2	8	79600000	79600000	0.228	rs6473109	2.32	rs2369440	0.00244	-4.00	0.837	322	322	blup	0.03387	0.0483	-1.652	9.86e-02	0.730852432432432	9.50108162162162
		Brain_Amygdala	RP11-57H12.5	1	95700000	95700000	0.374	rs17112700	-3.02	rs6666528	1.11e-01	4.47	0.132	486	11	lasso	0.10211	0.00149	-0.48677	0.62642	0.921687666666667	11.9819396666667
		Brain_Amygdala	RP11-597D13.9	4	1.59e+08	1.59e+08	0.247	rs1531713	-1.98	rs2881373	1.03e-02	-3.83	0.339	308	8	lasso	0.02944	0.0609	-0.6631	0.507293	0.908880872463768	11.815451342029
		Brain_Amygdala	RP11-5C23.1	7	1.55e+08	1.55e+08	0.46	rs4960718	-3.09	rs3817519	-1.15e-02	3.02	-1.099	600	600	blup	0.02835	0.0645	-0.0186	0.985186	0.997991198198198	12.9738855765766
		Brain_Amygdala	RP11-5P18.10	1	16400000	16400000	0.686	rs7663	2.95	rs12728542	3.13e-01	5.34	-0.870	379	15	lasso	0.3447	1.37e-09	-0.84068	0.40053	0.881597224242424	11.4607639151515
		Brain_Amygdala	RP11-611E13.2	12	70300000	70600000	0.616	rs7312048	-2.54	rs11609337	0.278732	5.35	1.921	572	572	blup	0.29037	4.37e-08	1.9620	0.04976	0.596788266666667	7.75824746666667
		Brain_Amygdala	RP11-617D20.1	4	38600000	38700000	0.414	rs10517485	2.92	rs2126526	6.65e-04	3.74	1.325	584	584	blup	0.01853	0.109	0.3833	0.701460	0.937563474387528	12.1883251670379
		Brain_Amygdala	RP11-624M8.1	6	1.26e+08	1.26e+08	0.405	rs1567	2.81	rs980014	0.34032	5.92	-0.854	334	20	enet	0.34747	1.14e-09	-0.6391	0.5227	0.908880872463768	11.815451342029
		Brain_Amygdala	RP11-627G23.1	11	1.34e+08	1.34e+08	0.469	rs7935790	2.78	rs647837	-2.21e-03	-3.47	0.027	622	622	blup	0.02407	0.0809	0.9493	0.342457	0.859497236111111	11.1734640694444
		Brain_Amygdala	RP11-62H7.2	8	8820000	8840000	0.528	rs7820324	-3.26	rs6981573	0.32599	5.50	2.300	714	20	enet	0.30414	1.86e-08	2.370	1.78e-02	0.447173054054054	5.8132497027027
		Brain_Amygdala	RP11-645C24.5	16	21805416	21807080	0.446	rs11640609	3.91	rs16972550	0.020238	-3.88	2.053	137	5	lasso	0.02568	0.0742	-1.96988	0.04885	0.596788266666667	7.75824746666667
		Brain_Amygdala	RP11-656D10.3	1	4.1e+07	4.1e+07	0.348	rs17508704	-3.13	rs6600338	9.58e-02	-4.41	-1.293	435	4	lasso	0.14639	0.000151	0.86171	0.38885	0.877068859649123	11.4018951754386
		Brain_Amygdala	RP11-65M17.3	11	1.12e+08	1.12e+08	0.378	rs17569036	3.14	rs4284419	1.89e-02	-3.73	-0.783	435	435	blup	0.05521	0.0161	0.1500	0.880790	0.985110843113033	12.8064409604694
		Brain_Amygdala	RP11-660L16.2	11	71200000	71200000	0.675	rs7110301	3.41	rs7928249	3.61e-01	-6.17	0.568	365	7	lasso	0.45635	4.3e-13	-0.9493	0.342445	0.859497236111111	11.1734640694444
		Brain_Amygdala	RP11-661A12.12	8	1.45e+08	1.45e+08	0.395	rs11784217	-3.31	rs2242086	0.19904	-4.71	0.003	350	3	lasso	0.18376	2.04e-05	-0.362	7.18e-01	0.944159846715329	12.2740780072993
		Brain_Amygdala	RP11-666A20.3	3	1.26e+08	1.26e+08	0.379	rs16837290	-3.06	rs6808519	0.084937	-4.30	1.049	429	14	lasso	0.13167	0.000325	-1.2669	0.205185	0.797252300215983	10.3642799028078
		Brain_Amygdala	RP11-673E1.1	4	1.45e+08	1.45e+08	0.461	rs13143261	2.53	rs4092718	2.23e-01	-5.50	0.901	260	260	blup	0.27062	1.45e-07	-1.0368	0.299844	0.84284274375	10.95695566875
		Brain_Amygdala	RP11-677M14.5	11	1.25e+08	1.25e+08	0.652	rs4936981	-2.67	rs558814	3.76e-01	5.76	-0.427	507	8	lasso	0.37919	1.32e-10	-0.5095	0.610379	0.921687666666667	11.9819396666667
		Brain_Amygdala	RP11-678G14.3	19	21753624	21770124	0.431	rs10424424	2.02	rs7259888	0.04113	-3.93	0.003	307	307	blup	0.15245	0.000109	-0.35841	0.72004	0.944644716981132	12.2803813207547
		Brain_Amygdala	RP11-689P11.2	4	8480000	8510000	0.417	rs10938692	3.69	rs2631768	2.32e-01	5.03	0.799	473	12	enet	0.178	2.79e-05	1.2316	0.218099	0.817559297916667	10.6282708729167
		Brain_Amygdala	RP11-692N5.1	18	9615262	9619361	0.478	rs12458640	-3.35	rs2289684	0.35556	5.62	0.800	531	5	lasso	0.36247	4.16e-10	0.6956	0.486655	0.908880872463768	11.815451342029
		Brain_Amygdala	RP11-696N14.1	4	100000000	100000000	0.299	rs1159918	-4.08	rs17216080	-1.13e-02	3.47	0.074	500	500	blup	0.13171	0.000325	-1.6300	0.103094	0.730852432432432	9.50108162162162
		Brain_Amygdala	RP11-697E2.7	15	90800000	90800000	0.696	rs4932250	2.59	rs2073703	-0.00736	-3.28	-0.391	401	43	enet	0.10136	0.00155	-0.5429	0.587218	0.918302754126846	11.937935803649
		Brain_Amygdala	RP11-69E11.4	1	40000000	40000000	0.389	rs1999574	3.05	rs3131644	5.92e-02	-3.97	1.488	382	5	lasso	0.2526	4.21e-07	-0.42361	0.67185	0.930452771362587	12.0958860277136
		Brain_Amygdala	RP11-704J17.5	6	1.34e+08	1.34e+08	0.212	rs10457611	-3.11	rs2224382	0.01059	3.91	-0.326	442	4	lasso	0.00612	0.22	-0.0263	0.9790	0.99672948500283	12.9574833050368
		Brain_Amygdala	RP11-707M1.1	11	49600000	49800000	0.372	rs7479962	2.57	rs7928714	3.27e-01	-5.45	-0.158	213	14	lasso	0.32186	6.06e-09	0.1586	0.873997	0.985110843113033	12.8064409604694
		Brain_Amygdala	RP11-707O23.5	17	43678235	43679706	0.605	rs17689918	-3.73	rs8072451	4.19e-01	6.26	-3.685	110	7	lasso	0.41608	9.34e-12	-3.33886	8.41e-04	0.0945599375	1.2292791875
		Brain_Amygdala	RP11-710E1.2	4	88400000	88400000	0.288	rs9647458	-2.90	rs4693901	-1.16e-02	-3.27	-0.332	471	471	blup	0.0869	0.00323	-1.1835	0.236599	0.818579332061069	10.6415313167939
		Brain_Amygdala	RP11-714G18.1	4	1.86e+08	1.86e+08	0.483	rs1039238	2.95	rs3108230	-1.16e-02	-3.36	0.096	542	55	enet	0.07014	0.00757	0.4428	0.657923	0.928037295839753	12.0644848459168
		Brain_Amygdala	RP11-71H17.9	3	1.24e+08	1.24e+08	0.41	rs7373878	-2.48	rs6768588	0.046886	4.54	0.306	629	10	lasso	0.19742	9.68e-06	0.9409	0.346769	0.860465422068965	11.1860504868966
		Brain_Amygdala	RP11-722E23.2	8	33200000	33200000	0.195	rs10954928	-2.63	rs6468174	0.15673	4.28	-0.370	241	6	lasso	0.12825	0.000388	-0.419	6.75e-01	0.930881493930197	12.1014594210926
		Brain_Amygdala	RP11-723O4.2	3	1.29e+08	1.29e+08	0.306	rs10934881	3.52	rs1683791	0.070132	4.17	0.364	359	359	blup	0.12386	0.000488	0.4186	0.675485	0.930881493930197	12.1014594210926
		Brain_Amygdala	RP11-723O4.9	3	1.29e+08	1.29e+08	0.26	rs10934881	3.52	rs7648327	0.147451	3.84	-0.557	358	5	lasso	0.10518	0.00127	-0.5812	0.561132	0.916845197132617	11.918987562724
		Brain_Amygdala	RP11-72I8.1	16	15188268	15203054	0.307	rs222133	-2.57	rs2966157	0.095632	4.27	0.848	102	14	enet	0.14372	0.000173	0.76001	0.44725	0.903524608501119	11.7458199105145
		Brain_Amygdala	RP11-734I18.1	4	3.2e+07	32200000	0.359	rs6827011	3.16	rs6553983	4.13e-01	6.04	-1.491	377	3	lasso	0.4111	1.35e-11	-1.5658	0.117384	0.759500338983051	9.87350440677966
		Brain_Amygdala	RP11-73M18.8	14	1.04e+08	1.04e+08	0.3	rs2246490	3.62	rs2296483	0.18151	-4.31	0.254	353	5	lasso	0.11188	0.000904	-0.384	0.7013	0.937563474387528	12.1883251670379
		Brain_Amygdala	RP11-73M18.9	14	1.04e+08	1.04e+08	0.361	rs2246490	3.62	rs10135248	0.05344	3.86	-2.276	349	349	blup	0.09397	0.00226	-0.532	0.5950	0.920816685518423	11.9706169117395
		Brain_Amygdala	RP11-745O10.2	12	66500000	66500000	0.811	rs7487625	-2.52	rs1168765	0.438395	-6.62	-0.355	474	10	lasso	0.47176	1.25e-13	0.4501	0.65267	0.926456624605678	12.0439361198738
		Brain_Amygdala	RP11-755F10.1	11	6.6e+07	6.6e+07	0.466	rs684546	-2.63	rs2236652	4.57e-01	6.43	1.394	323	42	enet	0.47389	1.05e-13	1.4830	0.138082	0.759500338983051	9.87350440677966
		Brain_Amygdala	RP11-773H22.2	18	12912843	12913905	0.52	rs16973076	4.61	rs8090365	0.19817	4.85	-1.531	379	9	lasso	0.19906	8.84e-06	-1.4698	0.141609	0.759500338983051	9.87350440677966
		Brain_Amygdala	RP11-774O3.3	4	8360000	8360000	0.5	rs10938692	3.69	rs4696796	-9.62e-03	-3.46	0.320	530	530	blup	0.04199	0.0317	-1.2171	0.223554	0.818579332061069	10.6415313167939
		Brain_Amygdala	RP11-776H12.1	1	6.1e+07	61100000	0.355	rs529823	3.51	rs12759491	7.59e-02	-4.11	-0.882	429	429	blup	0.08354	0.00383	1.23012	0.21865	0.817778274428274	10.6311175675676
		Brain_Amygdala	RP11-77P16.4	3	1.3e+08	1.3e+08	0.416	rs6439205	2.72	rs9757129	0.333148	5.52	-0.041	323	2	lasso	0.32909	3.8e-09	-0.0699	0.944238	0.986749422632794	12.8277424942263
		Brain_Amygdala	RP11-791G15.2	2	10900000	10900000	0.495	rs10182407	-3.40	rs4799	0.00406	-3.52	-0.970	595	11	lasso	0.01927	0.105	1.0251	0.3053	0.847985690184049	11.0238139723926
		Brain_Amygdala	RP11-797A18.4	15	77300000	77300000	0.567	rs2469232	-2.40	rs4886847	0.24172	-5.02	-0.884	241	8	lasso	0.23671	1.06e-06	0.8251	0.409297	0.886492995255042	11.5244089383155
		Brain_Amygdala	RP11-797H7.3	7	64300000	64300000	0.686	rs1589895	3.09	rs7810293	5.13e-01	-6.72	-0.693	264	22	enet	0.44069	1.46e-12	0.7327	0.463732	0.905335639097744	11.7693633082707
		Brain_Amygdala	RP11-805F19.1	18	15159723	15164466	0.25	rs786018	1.91	rs4066068	0.00768	3.35	1.040	81	3	lasso	0.02245	0.0882	0.2999	0.764245	0.95877040097629	12.4640152126918
		Brain_Amygdala	RP11-809C18.4	10	714000	716000	0.343	rs17221428	-2.90	rs10904173	-0.000886	3.39	-1.445	414	414	blup	0.04322	0.0298	-0.3179	0.75054	0.955116434628975	12.4165136501767
		Brain_Amygdala	RP11-819C21.1	11	1.07e+08	1.07e+08	0.46	rs11212307	-3.02	rs726073	4.71e-02	3.97	0.547	473	473	blup	0.15652	8.82e-05	0.8219	0.411107	0.886492995255042	11.5244089383155
		Brain_Amygdala	RP11-81A22.5	17	4704454	4710308	0.61	rs3862487	-4.09	rs11654690	3.28e-01	-5.71	0.966	436	8	lasso	0.34681	1.19e-09	-0.55988	5.76e-01	0.917597591908531	11.9287686948109
		Brain_Amygdala	RP11-820I16.1	18	11910633	11914343	0.673	rs8093375	3.86	rs649039	0.47143	6.64	1.414	449	9	lasso	0.4593	3.4e-13	1.4765	0.139816	0.759500338983051	9.87350440677966
		Brain_Amygdala	RP11-85F14.5	3	1.37e+08	1.37e+08	0.23	rs9883916	2.79	rs17365351	0.079902	-3.73	-0.527	332	332	blup	0.09986	0.00167	0.5245	0.599958	0.921687666666667	11.9819396666667
		Brain_Amygdala	RP11-861E21.1	18	12432896	12437634	0.419	rs16973076	4.61	rs919	0.08880	4.27	2.228	409	6	lasso	0.09372	0.00229	1.9481	0.051408	0.604464	7.858032
		Brain_Amygdala	RP11-861E21.2	18	12438889	12446510	0.389	rs16973076	4.61	rs12455481	0.10148	-4.15	0.647	410	36	enet	0.22108	2.58e-06	0.3375	0.735715	0.946746269670959	12.3077015057225
		Brain_Amygdala	RP11-86H7.6	1	95100000	95100000	0.361	rs17112700	-3.06	rs1144300	-1.15e-02	3.32	1.306	518	518	blup	0.05843	0.0137	0.35987	0.71895	0.944159846715329	12.2740780072993
		Brain_Amygdala	RP11-87E22.2	8	22700000	22700000	0.814	rs3824218	2.92	rs2466177	0.10872	-5.19	-0.757	577	18	lasso	0.24747	5.68e-07	1.861	6.28e-02	0.65193704	8.47518152
		Brain_Amygdala	RP11-88H9.2	1	1.13e+08	1.13e+08	0.621	rs6703437	3.35	rs6681719	4.21e-01	6.14	0.031	573	6	lasso	0.41098	1.36e-11	0.18316	0.85467	0.981479746835443	12.7592367088608
		Brain_Amygdala	RP11-895K13.2	16	10127541	10131154	0.362	rs1107475	-3.24	rs8050385	0.109559	-3.95	-0.748	650	650	blup	0.12345	0.000498	0.14795	0.88238	0.985110843113033	12.8064409604694
		Brain_Amygdala	RP11-89K11.1	15	1.02e+08	1.02e+08	0.423	rs8028556	-2.51	rs8031873	0.22143	4.83	-0.406	371	6	lasso	0.21877	2.94e-06	-0.7125	0.476180	0.908880872463768	11.815451342029
		Brain_Amygdala	RP11-91I8.3	18	6728820	6729167	0.479	rs9967470	-3.21	rs6506429	-0.01126	-3.59	-0.115	603	603	blup	0.00207	0.281	-0.0217	0.982650	0.997991198198198	12.9738855765766
		Brain_Amygdala	RP11-91J19.4	8	424000	428000	0.472	rs6990287	-3.21	rs7000863	-0.00675	-3.71	-1.602	429	33	enet	0.10453	0.00132	0.926	3.55e-01	0.868904761904762	11.2957619047619
		Brain_Amygdala	RP11-92G12.3	1	2.01e+08	2.01e+08	0.658	rs12042035	2.96	rs6667172	4.43e-01	-6.25	2.464	531	25	enet	0.4906	2.61e-14	-1.78456	0.07433	0.696456614583333	9.05393598958333
		Brain_Amygdala	RP11-94C24.8	17	48614655	48616115	0.524	rs2857396	2.72	rs7221352	9.23e-02	3.76	-0.114	466	10	lasso	0.17914	2.63e-05	0.41262	6.80e-01	0.930881493930197	12.1014594210926
		Brain_Amygdala	RP11-977G19.11	12	56700000	56700000	0.361	rs17445108	-4.03	rs17118431	0.095478	-4.20	2.273	259	259	blup	0.14439	0.000167	-1.9080	0.05639	0.638022704402516	8.29429515723271
		Brain_Amygdala	RP11-98I9.4	6	99900000	99900000	0.493	rs1884185	-2.88	rs6570064	0.40574	6.11	-0.435	476	21	enet	0.32333	5.52e-09	-0.7302	0.4653	0.905335639097744	11.7693633082707
		Brain_Amygdala	RP11-996F15.2	12	29400000	29500000	0.495	rs10400524	2.96	rs7953619	0.072072	4.55	1.933	597	597	blup	0.15468	9.72e-05	1.4271	0.15356	0.759500338983051	9.87350440677966
		Brain_Amygdala	RP11-9G1.3	4	1.34e+08	1.34e+08	0.423	rs1960554	-3.04	rs17499562	4.18e-03	-3.48	-0.562	333	333	blup	0.11677	0.000703	-0.5902	0.555057	0.915243299908842	11.898162898815
		Brain_Amygdala	RP13-137A17.5	10	1.35e+08	1.35e+08	0.602	rs11597534	-2.66	rs2998144	-0.006251	3.04	-0.140	423	75	enet	0.03853	0.0379	-1.2410	0.21462	0.812845010526316	10.5669851368421
		Brain_Amygdala	RP13-20L14.1	17	80338986	80340566	0.473	rs6502124	2.35	rs4789763	5.96e-02	-3.98	-0.460	350	350	blup	0.01203	0.156	-0.92005	3.58e-01	0.870743783783784	11.3196691891892
		Brain_Amygdala	RP13-514E23.2	4	86900000	86900000	0.322	rs723570	-3.14	rs6848107	9.02e-02	3.57	-1.412	419	7	lasso	0.11099	0.000946	-0.5008	0.616544	0.921687666666667	11.9819396666667
		Brain_Amygdala	RP13-580F15.2	17	4385261	4389648	0.283	rs17824233	-3.03	rs9915670	-4.03e-05	3.61	0.106	461	461	blup	0.03554	0.0443	0.43285	6.65e-01	0.928037295839753	12.0644848459168
		Brain_Amygdala	RP13-582O9.5	8	1.44e+08	1.44e+08	0.495	rs1055181	-2.75	rs7387207	0.24839	-5.06	0.929	383	22	enet	0.23252	1.35e-06	-0.619	5.36e-01	0.90927900656045	11.8206270852858
		Brain_Amygdala	RP13-977J11.2	12	1.33e+08	1.33e+08	0.265	rs12312805	2.70	rs12370221	0.191119	-4.51	1.023	285	3	lasso	0.17962	2.56e-05	-1.1514	0.24959	0.820432154264973	10.6656180054446
		Brain_Amygdala	RP13-98N21.2	15	82900000	82900000	0.349	rs3914699	-3.22	rs8033050	0.30371	5.18	2.024	150	4	lasso	0.28663	5.49e-08	2.1006	0.035679	0.539382529411765	7.01197288235294
		Brain_Amygdala	RP13-98N21.3	15	82600000	82600000	0.548	rs17259219	3.47	rs8033050	0.31777	-5.33	2.024	230	14	enet	0.26327	2.24e-07	-1.2904	0.196910	0.781989161147903	10.1658590949227
		Brain_Amygdala	RP3-402G11.26	22	50638505	50638976	0.602	rs17001608	3.09	rs760755	0.338984	5.95	-0.845	396	9	enet	0.4493	7.46e-13	0.1130	0.9100	0.986456973451328	12.8239406548673
		Brain_Amygdala	RP3-460G2.2	6	1.41e+08	1.41e+08	0.292	rs17070386	3.02	rs686347	0.06017	-4.22	-0.784	223	5	lasso	0.17269	3.72e-05	1.2459	0.2128	0.808069810126582	10.5049075316456
		Brain_Amygdala	RP3-462E2.3	12	1.12e+08	1.12e+08	0.138	rs593226	3.35	rs11066089	0.043390	-3.36	1.531	206	206	blup	0.03263	0.0515	-2.0040	0.04506	0.579021	7.527273
		Brain_Amygdala	RP3-477O4.16	20	34106682	34107108	0.454	rs1535466	-3.77	rs224419	-9.20e-04	3.89	0.396	315	315	blup	0.05733	0.0145	0.3674	0.71332	0.943110923076923	12.260442
		Brain_Amygdala	RP3-508I15.9	22	39063668	39077825	0.235	rs4444637	-2.77	rs5750627	-0.000368	-3.60	1.089	372	372	blup	0.0613	0.0119	-1.2112	0.2258	0.818579332061069	10.6415313167939
		Brain_Amygdala	RP4-605O3.4	12	50500000	50600000	0.222	rs10876041	-3.44	rs7138945	0.015826	-3.53	1.618	311	310	blup	0.07495	0.00593	-2.5264	0.01152	0.357318620689655	4.64514206896552
		Brain_Amygdala	RP4-607J23.2	7	97900000	97900000	0.183	rs2029220	-3.78	rs4729421	2.01e-01	-4.47	-1.243	344	7	lasso	0.19041	1.42e-05	1.2058	0.227896	0.818579332061069	10.6415313167939
		Brain_Amygdala	RP4-610C12.3	20	29521637	29522987	0.262	rs6057147	1.68	rs1811868	3.45e-02	4.24	-0.836	67	5	lasso	0.10759	0.00113	-0.5424	0.58753	0.918302754126846	11.937935803649
		Brain_Amygdala	RP4-610C12.4	20	29513582	29521213	0.318	rs6057147	1.68	rs6087468	1.79e-01	5.03	0.005	66	15	enet	0.33776	2.16e-09	-0.3361	0.73677	0.947426182987848	12.316540378842
		Brain_Amygdala	RP4-613B23.1	3	42600000	42700000	0.493	rs6775303	2.88	rs6788548	0.223267	5.26	-0.495	465	18	enet	0.23237	1.36e-06	-0.9143	0.360569	0.870743783783784	11.3196691891892
		Brain_Amygdala	RP4-614O4.12	20	33789550	33791091	0.231	rs6060124	-3.96	rs6060001	1.67e-01	-4.07	-0.908	350	6	lasso	0.09201	0.00249	0.9963	0.31909	0.85682073880597	11.1386696044776
		Brain_Amygdala	RP4-669P10.16	22	42535623	42535938	0.281	rs5758756	-2.01	rs6002621	0.248169	-5.09	-0.758	362	6	lasso	0.2409	8.34e-07	0.6231	0.5332	0.90927900656045	11.8206270852858
		Brain_Amygdala	RP4-669P10.19	22	42528610	42529005	0.318	rs5758756	-2.01	rs5751229	0.033805	4.36	0.671	359	36	enet	0.0609	0.0121	0.4625	0.6437	0.924194972067039	12.0145346368715
		Brain_Amygdala	RP4-717I23.3	1	93700000	93800000	0.58	rs7523682	-2.98	rs771472	3.58e-01	-6.14	-0.706	299	26	enet	0.38846	6.87e-11	0.44960	0.65300	0.926456624605678	12.0439361198738
		Brain_Amygdala	RP4-739H11.4	1	41200000	41200000	0.279	rs17508704	-3.13	rs7542019	2.07e-01	4.33	-1.021	422	2	lasso	0.14436	0.000168	-0.92197	0.35654	0.870743783783784	11.3196691891892
		Brain_Amygdala	RP4-756H11.3	7	66100000	66100000	0.682	rs17747927	-2.53	rs6460305	6.30e-01	7.86	1.309	237	15	enet	0.69384	8.89e-24	1.2535	0.210012	0.80553949044586	10.4720133757962
		Brain_Amygdala	RP4-813D12.3	20	55841853	55858054	0.62	rs28359554	-3.77	rs1998190	-9.97e-03	3.54	2.087	710	710	blup	0.15432	9.91e-05	1.3144	0.18872	0.773365102505695	10.053746332574
		Brain_Amygdala	RP5-1021I20.1	14	74300000	74300000	0.752	rs747324	2.58	rs17182607	0.42314	6.34	2.254	390	29	enet	0.40512	2.08e-11	1.174	0.2404	0.819090151515152	10.648171969697
		Brain_Amygdala	RP5-1021I20.2	14	74300000	74300000	0.367	rs747324	2.58	rs17182607	0.33271	5.55	2.254	386	6	lasso	0.31863	7.45e-09	2.104	0.0354	0.539382529411765	7.01197288235294
		Brain_Amygdala	RP5-1092A3.4	1	28600000	28600000	0.688	rs11247696	2.45	rs568095	4.32e-01	-6.60	0.208	255	7	lasso	0.40493	2.11e-11	-0.17603	0.86027	0.981479746835443	12.7592367088608
		Brain_Amygdala	RP5-1109J22.1	1	46900000	46900000	0.427	rs863915	2.44	rs2145408	2.74e-01	5.11	-0.332	356	22	lasso	0.25467	3.73e-07	-0.84760	0.39666	0.879890678175093	11.4385788162762
		Brain_Amygdala	RP5-1142A6.9	16	88785023	88786792	0.332	rs8060966	-3.23	rs7203655	0.050365	4.16	1.300	388	4	lasso	0.08076	0.00442	2.97164	0.00296	0.161419363636364	2.09845172727273
		Brain_Amygdala	RP5-1159O4.2	7	7590000	7590000	0.502	rs17248858	-2.52	rs10952059	4.46e-02	-4.40	-0.298	710	8	lasso	0.04706	0.0245	0.0452	0.963952	0.993350924398625	12.9135620171821
		Brain_Amygdala	RP5-921G16.1	7	1.24e+08	1.24e+08	0.507	rs10253850	3.87	rs10224465	7.46e-02	-4.42	-0.349	396	396	blup	0.11067	0.000962	0.9150	0.360202	0.870743783783784	11.3196691891892
		Brain_Amygdala	RP5-943J3.1	1	90300000	90300000	0.541	rs7531015	4.02	rs475636	4.85e-03	-3.63	-0.970	376	6	lasso	0.07165	0.00701	0.67723	0.49826	0.908880872463768	11.815451342029
		Brain_Amygdala	RP5-994D16.9	1	43200000	43200000	0.349	rs11210729	2.80	rs2760081	1.44e-01	-4.28	-0.273	418	8	lasso	0.11166	0.000914	-0.49086	0.62353	0.921687666666667	11.9819396666667
		Brain_Amygdala	RP6-109B7.3	22	46449585	46453090	0.614	rs3817874	-2.80	rs17564843	-0.006305	3.15	0.476	456	456	blup	0.0957	0.00206	1.0799	0.2802	0.826369918699187	10.7428089430894
		Brain_Amygdala	RP9P	7	3.3e+07	3.3e+07	0.29	rs17461475	-2.00	rs17469596	1.76e-01	-4.51	-0.191	330	4	lasso	0.15719	8.52e-05	0.3105	0.756216	0.955717171929825	12.4243232350877
		Brain_Amygdala	RPA2	1	28200000	28200000	0.229	rs12076783	-2.96	rs4908379	1.34e-01	4.30	-0.267	257	6	lasso	0.09107	0.00262	0.20820	0.83507	0.974962271252434	12.6745095262816
		Brain_Amygdala	RPAP1	15	41800000	41800000	0.21	rs16972473	-3.02	rs2297380	0.07272	4.17	0.773	361	361	blup	0.12103	0.000564	0.4407	0.659456	0.928037295839753	12.0644848459168
		Brain_Amygdala	RPL12	9	1.3e+08	1.3e+08	0.455	rs2779724	3.32	rs2253669	0.276890	-5.25	-1.942	360	22	enet	0.18311	2.12e-05	2.89774	0.00376	0.17315375	2.25099875
		Brain_Amygdala	RPL23AP7	2	1.14e+08	1.14e+08	0.645	rs3762494	2.64	rs4849261	0.20824	4.89	-0.748	333	16	lasso	0.28295	6.87e-08	0.2717	0.7858	0.967759937799043	12.5808791913876
		Brain_Amygdala	RPL23AP79	19	59086812	59111168	0.482	rs933670	-2.77	rs7249714	0.17041	-4.77	-0.477	235	235	blup	0.21167	4.38e-06	-0.27061	0.78669	0.967759937799043	12.5808791913876
		Brain_Amygdala	RPL31P54	13	7.9e+07	7.9e+07	0.38	rs17745380	-2.93	rs4341647	0.13840	-4.32	-0.121	495	10	lasso	0.06264	0.0111	0.1153	0.9082	0.986456973451328	12.8239406548673
		Brain_Amygdala	RPL32P3	3	1.29e+08	1.29e+08	0.297	rs10934881	3.52	rs6764765	0.061196	3.66	0.048	284	26	enet	0.07679	0.0054	0.6973	0.485598	0.908880872463768	11.815451342029
		Brain_Amygdala	RPL36AL	14	50100000	50100000	0.244	rs7155762	2.69	rs3007030	0.04806	-3.94	1.883	383	3	lasso	0.08019	0.00455	-2.239	0.0252	0.495135641304348	6.43676333695652
		Brain_Amygdala	RPL36P4	20	34132175	34132492	0.481	rs1535466	-3.77	rs17092784	2.60e-01	5.57	0.161	314	4	lasso	0.29143	4.09e-08	0.0911	0.92742	0.986456973451328	12.8239406548673
		Brain_Amygdala	RPL41P1	20	21735866	21736171	0.21	rs202837	2.15	rs6106434	6.41e-02	3.83	-0.485	313	3	lasso	0.07319	0.00648	-0.2959	0.76728	0.95925830437804	12.4703579569145
		Brain_Amygdala	RPL9	4	39500000	39500000	0.681	rs403611	-3.31	rs2249563	4.64e-01	6.37	0.532	375	4	lasso	0.42344	5.4e-12	0.4842	0.628262	0.921687666666667	11.9819396666667
		Brain_Amygdala	RPRD1A	18	33564350	33647539	0.422	rs559325	2.87	rs1787226	0.09615	4.11	-0.247	456	16	lasso	0.21722	3.21e-06	0.6599	0.509349	0.908880872463768	11.815451342029
		Brain_Amygdala	RPS23	5	81600000	81600000	0.672	rs1542596	-2.83	rs226196	0.18258	-5.19	-1.207	435	8	lasso	0.28267	7e-08	0.4811	0.630432	0.921687666666667	11.9819396666667
		Brain_Amygdala	RPS26	12	56400000	56400000	0.728	rs7314242	-3.64	rs10876870	0.535359	7.17	1.064	289	33	enet	0.59757	1.06e-18	0.4846	0.62793	0.921687666666667	11.9819396666667
		Brain_Amygdala	RPS27L	15	63400000	63500000	0.268	rs17740623	-3.26	rs1972041	-0.01162	-3.80	-0.573	501	501	blup	0.06336	0.0107	-0.3929	0.694365	0.936056758052434	12.1687378546816
		Brain_Amygdala	RPS28	19	8386384	8388198	0.481	rs1007545	2.75	rs2972574	0.16058	4.80	-1.784	361	39	enet	0.17737	2.89e-05	-1.45032	0.14697	0.759500338983051	9.87350440677966
		Brain_Amygdala	RPS9	19	54704610	54752862	0.581	rs11574583	3.56	rs17305311	-0.00818	-3.72	-1.307	480	480	blup	0.06869	0.00814	0.87579	0.38114	0.872354783715013	11.3406121882952
		Brain_Amygdala	RRM1	11	4120000	4160000	0.624	rs7940013	2.43	rs12806698	2.12e-01	5.14	1.528	507	507	blup	0.24345	7.18e-07	1.4048	0.160080	0.759500338983051	9.87350440677966
		Brain_Amygdala	RSBN1L-AS1	7	77300000	77300000	0.482	rs41451946	2.72	rs10499835	2.76e-01	-5.42	2.183	518	38	enet	0.32251	5.81e-09	-1.4816	0.138446	0.759500338983051	9.87350440677966
		Brain_Amygdala	RTKN2	10	63900000	6.4e+07	0.26	rs16917674	4.69	rs2306970	0.104478	-4.07	-1.774	458	4	lasso	0.10528	0.00127	1.6831	0.09235	0.728673903508772	9.47276074561404
		Brain_Amygdala	RUSC1-AS1	1	1.55e+08	1.55e+08	0.18	rs7549186	-2.84	rs10752611	1.14e-01	3.66	0.338	264	264	blup	0.08154	0.00424	-0.09504	0.92428	0.986456973451328	12.8239406548673
		Brain_Amygdala	RUVBL2	19	49496705	49519236	0.487	rs626140	3.04	rs2287754	0.18089	-4.65	-0.199	424	13	lasso	0.18249	2.19e-05	1.26745	0.20499	0.797252300215983	10.3642799028078
		Brain_Amygdala	RWDD2B	21	30376705	30391699	0.309	rs12627361	3.19	rs2150403	0.27116	5.39	0.717	431	7	lasso	0.3533	7.7e-10	0.8148	0.415	0.886492995255042	11.5244089383155
		Brain_Amygdala	RWDD3	1	95700000	95700000	0.276	rs17112700	-3.13	rs4949946	2.69e-01	5.00	0.651	496	5	lasso	0.23103	1.47e-06	0.69626	0.48626	0.908880872463768	11.815451342029
		Brain_Amygdala	RYBP	3	72400000	72500000	0.606	rs17009412	3.53	rs7643143	0.010661	-3.60	0.025	495	16	lasso	0.02406	0.0809	0.5553	0.578709	0.917597591908531	11.9287686948109
		Brain_Amygdala	SAAL1	11	18100000	18100000	0.391	rs3802970	-2.47	rs11024460	3.46e-03	-3.53	0.570	428	428	blup	0.02969	0.0601	0.0185	0.985232	0.997991198198198	12.9738855765766
		Brain_Amygdala	SAMD5	6	1.48e+08	1.48e+08	0.491	rs9403856	-2.85	rs9386189	0.11106	-4.79	0.249	484	8	lasso	0.1028	0.00144	-0.6327	0.5269	0.90927900656045	11.8206270852858
		Brain_Amygdala	SAYSD1	6	39100000	39100000	0.464	rs579786	3.62	rs2894420	0.05183	4.01	0.194	636	635	blup	0.13536	0.000268	0.1794	0.8577	0.981479746835443	12.7592367088608
		Brain_Amygdala	SCAND1	20	34541539	34547394	0.618	rs6024358	-3.13	rs6025255	3.26e-02	3.14	-0.774	271	271	blup	0.0615	0.0117	1.7904	0.07340	0.696052879581152	9.04868743455497
		Brain_Amygdala	SCRG1	4	1.74e+08	1.74e+08	0.413	rs7659018	2.57	rs1992466	3.12e-01	5.26	1.652	330	2	lasso	0.2559	3.47e-07	1.6379	0.101436	0.730852432432432	9.50108162162162
		Brain_Amygdala	SCRN2	17	45915080	45918699	0.295	rs4794154	2.28	rs11079797	1.99e-01	-4.27	-1.016	384	4	lasso	0.15598	9.08e-05	1.00447	3.15e-01	0.850541884730539	11.057044501497
		Brain_Amygdala	SCYL3	1	1.7e+08	1.7e+08	0.365	rs732314	3.67	rs12144057	1.24e-02	-3.98	-1.140	560	560	blup	0.15417	9.99e-05	2.79135	0.00525	0.219645348837209	2.85538953488372
		Brain_Amygdala	SDHAP3	5	1570000	1590000	0.553	rs883823	3.21	rs4415117	0.05559	-3.78	0.169	565	565	blup	0.11166	0.000914	1.2240	0.220956	0.818579332061069	10.6415313167939
		Brain_Amygdala	SDR39U1	14	24900000	24900000	0.681	rs10483287	3.97	rs1956917	0.00754	-3.91	-1.343	558	558	blup	0.06834	0.00829	0.704	0.4816	0.908880872463768	11.815451342029
		Brain_Amygdala	SEC22C	3	42600000	42600000	0.322	rs6775303	2.88	rs6790204	0.098356	4.51	-0.156	473	4	lasso	0.06397	0.0103	-0.2447	0.806672	0.968555677118079	12.591223802535
		Brain_Amygdala	SEC23B	20	18488137	18542059	0.43	rs6132022	2.96	rs6081172	1.02e-02	3.65	0.493	478	478	blup	0.11666	0.000707	0.5447	0.58599	0.918302754126846	11.937935803649
		Brain_Amygdala	SECTM1	17	80278900	80291950	0.629	rs6502124	2.34	rs9916019	3.80e-03	3.09	0.638	337	8	lasso	0.01956	0.103	0.82398	4.10e-01	0.886492995255042	11.5244089383155
		Brain_Amygdala	SELV	19	40005753	40011326	0.341	rs40469	-3.29	rs8102247	0.09229	-3.97	-0.646	440	440	blup	0.07078	0.00732	-0.00752	0.99400	1	13
		Brain_Amygdala	SEMA3B	3	50300000	50300000	0.344	rs17787569	3.22	rs13091933	0.028857	3.40	2.959	335	323	blup	0.10528	0.00127	2.9717	0.002961	0.161419363636364	2.09845172727273
		Brain_Amygdala	SEMA3E	7	8.3e+07	83300000	0.494	rs10486907	-2.98	rs2723013	3.11e-02	3.97	0.720	514	514	blup	0.09613	0.00202	-0.7781	0.436495	0.897444	11.666772
		Brain_Amygdala	SEPHS1P1	7	64300000	64300000	0.267	rs1589895	3.09	rs10259858	1.08e-01	-4.77	-1.762	268	268	blup	0.15126	0.000117	1.5147	0.129837	0.759500338983051	9.87350440677966
		Brain_Amygdala	SEPHS1P6	2	2.01e+08	2.01e+08	0.533	rs10931853	-2.48	rs1523816	0.12437	-4.26	0.288	282	32	enet	0.18129	2.34e-05	0.1829	0.8549	0.981479746835443	12.7592367088608
		Brain_Amygdala	2012-09-01	16	4827670	4838397	0.472	rs3185547	-3.38	rs7546	0.343960	5.66	-1.976	389	10	lasso	0.3245	5.11e-09	-2.03307	0.04205	0.556234926470588	7.23105404411765
		Brain_Amygdala	2002-09-01	2	2.42e+08	2.42e+08	0.573	rs7595071	-3.56	rs11681497	0.11775	4.44	-0.220	372	372	blup	0.14345	0.000176	0.4844	0.6281	0.921687666666667	11.9819396666667
		Brain_Amygdala	SERBP1P3	3	53100000	53100000	0.593	rs1811351	1.87	rs2564921	0.476248	-6.52	0.803	357	8	lasso	0.4423	1.29e-12	-1.1810	0.237610	0.818579332061069	10.6415313167939
		Brain_Amygdala	SERF1A	5	70200000	70200000	0.633	rs6453406	2.06	rs4976210	0.44520	6.26	1.486	6	1	lasso	0.43993	1.55e-12	1.4860	0.137279	0.759500338983051	9.87350440677966
		Brain_Amygdala	SERPINF2	17	1646130	1658562	0.494	rs7210368	-3.11	rs2070862	1.85e-01	5.23	-1.340	438	7	lasso	0.19783	9.46e-06	-1.62855	1.03e-01	0.730852432432432	9.50108162162162
		Brain_Amygdala	SETD4	21	37406839	37451687	0.54	rs16997926	-2.35	rs2835241	0.07649	-4.43	0.803	504	504	blup	0.1425	0.000185	-0.4800	0.631	0.921687666666667	11.9819396666667
		Brain_Amygdala	SETD9	5	56200000	56200000	0.64	rs11951908	-2.56	rs185220	0.28318	-5.48	1.077	495	495	blup	0.34585	1.27e-09	-1.1516	0.249467	0.820432154264973	10.6656180054446
		Brain_Amygdala	SFTA1P	10	10800000	10800000	0.47	rs1924507	2.77	rs17149653	-0.011763	3.42	0.392	645	10	lasso	0.04019	0.0348	0.7649	0.44433	0.902741441441442	11.7356387387387
		Brain_Amygdala	SFTPD	10	81700000	81700000	0.434	rs7078815	2.68	rs1304463	0.293013	-5.39	0.469	305	9	enet	0.26045	2.65e-07	-0.2774	0.78145	0.966869704264099	12.5693061554333
		Brain_Amygdala	SFXN4	10	1.21e+08	1.21e+08	0.685	rs11596456	2.39	rs10749291	0.479820	6.61	-0.135	484	13	enet	0.40214	2.59e-11	0.3176	0.75078	0.955116434628975	12.4165136501767
		Brain_Amygdala	SH2D7	15	78400000	78400000	0.512	rs3813577	3.41	rs2867922	-0.00182	3.84	-0.558	416	11	enet	0.09744	0.00189	-1.4848	0.137597	0.759500338983051	9.87350440677966
		Brain_Amygdala	SH3GLB2	9	1.32e+08	1.32e+08	0.413	rs10760594	-2.77	rs2977998	0.000727	2.71	1.218	347	12	lasso	0.01638	0.123	0.46984	0.63847	0.921835898876404	11.9838666853933
		Brain_Amygdala	SHF	15	45500000	45500000	0.246	rs16945097	3.02	rs1620253	0.02368	-3.38	-0.906	338	29	enet	0.108	0.0011	1.6569	0.097535	0.730852432432432	9.50108162162162
		Brain_Amygdala	SHPK	17	3511556	3539616	0.622	rs1558294	2.86	rs17707155	1.82e-01	4.99	0.221	530	26	enet	0.23846	9.58e-07	0.49824	6.18e-01	0.921687666666667	11.9819396666667
		Brain_Amygdala	SIGLEC11	19	50452242	50464429	0.383	rs892149	2.82	rs9304690	0.07640	3.64	0.478	336	4	lasso	0.11167	0.000914	0.46167	0.64432	0.924347432216906	12.0165166188198
		Brain_Amygdala	SIGLEC14	19	52145806	52150054	0.525	rs12459754	3.14	rs7250849	0.27924	-4.98	2.859	594	8	lasso	0.23025	1.53e-06	-2.68832	0.00718	0.287040444444444	3.73152577777778
		Brain_Amygdala	SIKE1	1	1.15e+08	1.15e+08	0.342	rs222497	-3.04	rs10776793	1.56e-02	3.49	-1.578	422	422	blup	0.06756	0.00862	-2.32512	0.02007	0.462896538461538	6.017655
		Brain_Amygdala	SIRPB1	20	1544167	1600707	0.865	rs2076552	3.06	rs6075340	5.73e-01	7.26	-0.431	626	19	enet	0.55134	1.12e-16	-0.6237	0.53281	0.90927900656045	11.8206270852858
		Brain_Amygdala	SKA2	17	57187312	57232630	0.207	rs8067355	3.43	rs35952494	1.12e-01	-4.05	0.353	294	5	lasso	0.10563	0.00125	-0.57267	5.67e-01	0.916845197132617	11.918987562724
		Brain_Amygdala	SLC16A8	22	38474141	38480100	0.346	rs4444637	-2.77	rs1004764	0.017685	3.86	1.117	357	8	lasso	0.1608	7.02e-05	-0.4730	0.6362	0.921791956521739	11.9832954347826
		Brain_Amygdala	SLC1A4	2	65200000	65300000	0.384	rs11903118	-3.84	rs4638779	0.07547	4.60	0.527	421	4	lasso	0.14693	0.000146	0.8450	0.3981	0.880912546125461	11.451863099631
		Brain_Amygdala	SLC1A6	19	15060846	15121455	0.496	rs7252966	3.98	rs3803927	0.07051	3.78	1.169	450	450	blup	0.08812	0.00304	1.45755	0.14497	0.759500338983051	9.87350440677966
		Brain_Amygdala	SLC1A7	1	53600000	53600000	0.759	rs6672280	3.24	rs11206109	3.27e-01	6.09	-0.453	486	12	lasso	0.44954	7.34e-13	-1.44694	0.14792	0.759500338983051	9.87350440677966
		Brain_Amygdala	SLC22A5	5	1.32e+08	1.32e+08	0.222	rs11749545	2.02	rs3792876	0.12608	-3.84	-0.962	419	419	blup	0.03948	0.0361	0.8544	0.392875	0.877207558859975	11.4036982651797
		Brain_Amygdala	SLC25A26	3	66100000	66400000	0.849	rs4241442	2.62	rs1680395	0.365370	-5.74	0.623	385	35	enet	0.36922	2.63e-10	-0.1777	0.858921	0.981479746835443	12.7592367088608
		Brain_Amygdala	SLC25A27	6	46600000	46600000	0.71	rs660430	3.17	rs2270450	0.44673	6.22	-0.205	511	7	lasso	0.43285	2.66e-12	0.2479	0.8042	0.968377376171352	12.5889058902276
		Brain_Amygdala	SLC25A29	14	1.01e+08	1.01e+08	0.422	rs879865	-3.05	rs10873515	0.01170	-3.58	-1.334	409	409	blup	0.12261	0.00052	2.420	0.0155	0.422492424242424	5.49240151515152
		Brain_Amygdala	SLC25A30	13	4.6e+07	4.6e+07	0.602	rs2985994	4.39	rs6561240	0.01007	2.73	0.643	458	54	enet	0.00133	0.294	0.1353	0.8924	0.986456973451328	12.8239406548673
		Brain_Amygdala	SLC25A51	9	37900000	37900000	0.657	rs17451412	2.99	rs10973594	0.452903	6.66	-1.080	527	18	enet	0.45598	4.42e-13	-1.33563	0.18167	0.768586854460094	9.99162910798122
		Brain_Amygdala	SLC26A8	6	35900000	3.6e+07	0.268	rs9470265	3.42	rs969659	0.12553	4.22	0.037	384	4	lasso	0.14647	0.00015	0.0435	0.9653	0.993463787185355	12.9150292334096
		Brain_Amygdala	SLC27A5	19	58990879	59023432	0.208	rs933670	-2.77	rs34415062	0.10431	3.95	-0.341	260	4	lasso	0.11736	0.000682	0.49759	0.61877	0.921687666666667	11.9819396666667
		Brain_Amygdala	SLC27A6	5	1.28e+08	1.28e+08	0.444	rs6595902	2.65	rs2577539	0.21017	4.96	0.324	450	8	lasso	0.22844	1.7e-06	0.0639	0.949033	0.986749422632794	12.8277424942263
		Brain_Amygdala	SLC2A8	9	1.3e+08	1.3e+08	0.203	rs2779724	3.32	rs2253669	-0.001826	3.74	-1.942	361	15	enet	0.05296	0.0181	-1.42660	0.15370	0.759500338983051	9.87350440677966
		Brain_Amygdala	SLC30A9	4	4.2e+07	42100000	0.284	rs12650313	2.88	rs1507086	-1.18e-02	3.52	2.053	424	424	blup	0.06454	0.01	1.0792	0.280481	0.826369918699187	10.7428089430894
		Brain_Amygdala	SLC35B3	6	8410000	8440000	0.418	rs627957	-2.49	rs7753781	0.00318	3.72	1.613	481	32	enet	0.12479	0.000465	0.1515	0.8796	0.985110843113033	12.8064409604694
		Brain_Amygdala	SLC35G2	3	1.37e+08	1.37e+08	0.184	rs9883916	2.79	rs9846691	-0.003898	-3.30	0.528	336	336	blup	0.05636	0.0152	-0.9853	0.324490	0.859497236111111	11.1734640694444
		Brain_Amygdala	SLC40A1	2	1.9e+08	1.9e+08	0.488	rs17198836	-1.95	rs1123109	0.13092	4.06	0.449	275	11	enet	0.11912	0.000623	0.9424	0.3460	0.860465422068965	11.1860504868966
		Brain_Amygdala	SLC41A1	1	2.06e+08	2.06e+08	0.588	rs1172199	3.19	rs823114	3.56e-02	-3.37	1.118	388	7	lasso	0.04376	0.029	-1.37127	0.17029	0.759500338983051	9.87350440677966
		Brain_Amygdala	SLC4A11	20	3208063	3219836	0.476	rs709012	-3.04	rs4507156	7.46e-02	4.15	-1.379	439	23	enet	0.23789	9.9e-07	-1.7414	0.08161	0.707494579439252	9.19742953271028
		Brain_Amygdala	SLC4A8	12	51800000	51900000	0.506	rs10099	3.05	rs2288369	0.292425	-5.17	1.377	414	7	lasso	0.2483	5.41e-07	-1.1756	0.23974	0.819090151515152	10.648171969697
		Brain_Amygdala	SLC5A9	1	48700000	48700000	0.307	rs320019	-3.31	rs212964	8.17e-02	-4.06	1.181	485	485	blup	0.10662	0.00118	-1.15221	0.24924	0.820432154264973	10.6656180054446
		Brain_Amygdala	SLC7A9	19	33321415	33360672	0.578	rs17760633	2.80	rs11671229	0.09741	4.55	0.022	420	420	blup	0.23206	1.38e-06	1.12379	0.26110	0.825516520210896	10.7317147627417
		Brain_Amygdala	SLC9A3	5	475000	524000	0.615	rs9654453	-3.18	rs2278254	0.00777	4.30	-0.688	345	345	blup	0.13076	0.000341	0.2580	0.796376	0.968377376171352	12.5889058902276
		Brain_Amygdala	SLC9A8	20	48429250	48508779	0.635	rs2038127	3.64	rs17786130	1.81e-02	-3.34	-1.828	455	455	blup	0.09032	0.00272	2.3943	0.01665	0.440490441176471	5.72637573529412
		Brain_Amygdala	SLFN13	17	33762115	33775856	0.329	rs17548596	2.48	rs321600	9.85e-02	-4.03	-2.289	380	2	lasso	0.11219	0.00089	1.86743	6.18e-02	0.65193704	8.47518152
		Brain_Amygdala	SLFN5	17	33570055	33600674	0.475	rs17548596	2.48	rs11867191	2.47e-01	-4.95	-0.570	378	3	lasso	0.18537	1.87e-05	0.61373	5.39e-01	0.90927900656045	11.8206270852858
		Brain_Amygdala	SMAD1	4	1.46e+08	1.46e+08	0.532	rs4835025	-3.59	rs34084163	-8.98e-03	-3.33	-0.097	307	307	blup	0.07067	0.00737	0.9410	0.346691	0.860465422068965	11.1860504868966
		Brain_Amygdala	SMC2	9	1.07e+08	1.07e+08	0.443	rs9657690	-2.31	rs3818626	0.276181	5.50	-0.600	503	22	enet	0.21724	3.21e-06	-0.43129	0.66626	0.928037295839753	12.0644848459168
		Brain_Amygdala	SMDT1	22	42475695	42480288	0.355	rs5758756	-2.01	rs5751204	0.235053	-4.97	-0.472	342	6	lasso	0.2279	1.76e-06	0.4773	0.6331	0.921687666666667	11.9819396666667
		Brain_Amygdala	SMIM19	8	42400000	42400000	0.323	rs773069	3.27	rs2974293	0.23795	4.84	-0.485	266	5	lasso	0.16935	4.45e-05	-1.138	2.55e-01	0.823599640933573	10.7067953321364
		Brain_Amygdala	SMIM8	6	8.8e+07	88100000	0.283	rs28381552	-2.86	rs2296133	0.12913	4.35	-1.931	405	6	lasso	0.1669	5.07e-05	-1.3027	0.1927	0.775542058165548	10.0820467561521
		Brain_Amygdala	SMTNL1	11	57300000	57300000	0.509	rs2508443	-3.60	rs2729373	2.73e-01	5.46	1.148	378	378	blup	0.32811	4.05e-09	2.2563	0.024054	0.495135641304348	6.43676333695652
		Brain_Amygdala	SMYD4	17	1682779	1733928	0.529	rs7210368	-3.11	rs4474730	6.30e-02	-4.26	1.547	437	8	lasso	0.12921	0.000369	-0.86043	3.90e-01	0.877207558859975	11.4036982651797
		Brain_Amygdala	SNAP23	15	42800000	42800000	0.355	rs16972473	-3.02	rs3986280	0.08466	-4.12	0.244	367	367	blup	0.13554	0.000266	-0.7815	0.434487	0.897444	11.666772
		Brain_Amygdala	SNAP29	22	21213271	21245506	0.464	rs4822389	3.32	rs2072513	0.093476	3.83	1.713	430	11	lasso	0.148	0.000138	0.4133	0.6794	0.930881493930197	12.1014594210926
		Brain_Amygdala	SNHG17	20	37049235	37063996	0.817	rs2232581	3.19	rs1739652	4.07e-01	6.13	2.365	475	24	lasso	0.32984	3.62e-09	1.5332	0.12524	0.759500338983051	9.87350440677966
		Brain_Amygdala	SNHG18	5	9550000	9550000	0.416	rs3798083	-2.88	rs16883129	0.02912	-4.28	-1.978	698	9	lasso	0.14393	0.000171	1.9304	0.053556	0.618740679487179	8.04362883333333
		Brain_Amygdala	SNHG5	6	86400000	86400000	0.556	rs220402	-4.00	rs6454472	0.33338	-5.85	0.544	334	16	enet	0.30849	1.42e-08	0.0840	0.9331	0.986749422632794	12.8277424942263
		Brain_Amygdala	SNORD89	2	1.02e+08	1.02e+08	0.456	rs17717414	-3.10	rs6757365	0.27571	5.27	1.084	408	4	lasso	0.32477	5.03e-09	0.2833	0.7769	0.96322749827705	12.5219574776017
		Brain_Amygdala	SNPH	20	1246960	1289972	0.569	rs6117860	-3.51	rs502522	-3.66e-05	3.12	-1.205	701	701	blup	0.02711	0.0688	-1.0382	0.29919	0.84284274375	10.95695566875
		Brain_Amygdala	SNRNP27	2	70100000	70100000	0.391	rs1871238	2.57	rs4852918	0.01581	-3.66	-0.389	331	331	blup	0.0941	0.00224	0.7627	0.4456	0.902741441441442	11.7356387387387
		Brain_Amygdala	SNRPC	6	34700000	34700000	0.398	rs1408256	-3.08	rs2764208	0.18131	-4.67	-2.092	356	42	enet	0.2009	7.99e-06	1.5971	0.1103	0.737991263940521	9.59388643122677
		Brain_Amygdala	SNUPN	15	75900000	75900000	0.367	rs11072554	3.01	rs8025681	0.18379	-4.61	-0.109	222	4	lasso	0.13394	0.000289	0.5336	0.593651	0.920816685518423	11.9706169117395
		Brain_Amygdala	SNURF	15	25200000	25200000	0.38	rs8023324	-2.99	rs4445877	0.01351	-3.79	-0.011	383	383	blup	0.08008	0.00457	1.1745	0.240175	0.819090151515152	10.648171969697
		Brain_Amygdala	SNX11	17	46180719	46200436	0.234	rs2288280	-3.59	rs11079796	3.35e-03	-3.60	0.568	444	444	blup	0.02806	0.0655	-0.55944	5.76e-01	0.917597591908531	11.9287686948109
		Brain_Amygdala	SNX15	11	64800000	64800000	0.217	rs2957154	2.71	rs3850947	1.54e-01	-4.37	-0.649	333	3	lasso	0.13545	0.000267	0.3699	0.711482	0.943110923076923	12.260442
		Brain_Amygdala	SNX16	8	82700000	82800000	0.417	rs7016587	3.05	rs13258623	0.30973	5.49	0.774	322	6	lasso	0.2372	1.03e-06	0.876	3.81e-01	0.872354783715013	11.3406121882952
		Brain_Amygdala	SNX17	2	27600000	27600000	0.242	rs12618836	-1.90	rs3817588	0.03683	-3.59	-0.211	303	303	blup	0.07414	0.00618	-0.8435	0.3989	0.881597224242424	11.4607639151515
		Brain_Amygdala	SNX19	11	1.31e+08	1.31e+08	0.728	rs2279569	-4.08	rs3751039	2.75e-01	-5.45	0.885	641	18	lasso	0.33805	2.12e-09	-0.5025	0.615319	0.921687666666667	11.9819396666667
		Brain_Amygdala	SNX31	8	1.02e+08	1.02e+08	0.393	rs3924175	-3.57	rs1693551	0.29548	5.58	-0.073	453	2	lasso	0.41341	1.14e-11	0.311	7.56e-01	0.955717171929825	12.4243232350877
		Brain_Amygdala	SOHLH2	13	36700000	36800000	0.659	rs2051090	3.03	rs943893	0.46071	6.35	0.735	537	19	lasso	0.47651	8.45e-14	0.6012	0.5477	0.91139468207024	11.8481308669131
		Brain_Amygdala	SPATA20	17	48623667	48633213	0.783	rs2857396	2.72	rs8076470	3.72e-01	-5.87	0.502	465	11	lasso	0.36926	2.62e-10	0.00352	9.97e-01	1	13
		Brain_Amygdala	SPATA5L1	15	45700000	45700000	0.363	rs16945097	3.02	rs1974981	0.35059	5.64	-0.919	338	8	lasso	0.35392	7.41e-10	-0.8211	0.411593	0.886492995255042	11.5244089383155
		Brain_Amygdala	SPATA7	14	88900000	88900000	0.494	rs1805078	-2.77	rs2401751	0.32458	-5.68	1.571	465	7	lasso	0.27405	1.18e-07	-1.439	0.1500	0.759500338983051	9.87350440677966
		Brain_Amygdala	SPATC1L	21	47581062	47604390	0.518	rs2839371	-3.25	rs2187118	0.04420	-4.29	0.138	494	494	blup	0.1497	0.000126	0.2143	0.830	0.974734109589041	12.6715434246575
		Brain_Amygdala	SPINK9	5	1.48e+08	1.48e+08	0.281	rs17777882	3.40	rs10077690	0.09146	4.21	0.519	454	3	lasso	0.06417	0.0102	0.7405	0.458978	0.905335639097744	11.7693633082707
		Brain_Amygdala	SPTBN4	19	40972148	41082370	0.304	rs4332846	2.54	rs1461009	0.14918	4.40	1.364	376	4	lasso	0.1435	0.000175	2.07918	0.03760	0.547845078740158	7.12198602362205
		Brain_Amygdala	SPTBN5	15	42100000	42200000	0.306	rs16972473	-3.02	rs1209334	0.09550	-3.96	1.618	416	5	lasso	0.12675	0.00042	-1.7347	0.082798	0.707494579439252	9.19742953271028
		Brain_Amygdala	SRA1	5	1.4e+08	1.4e+08	0.284	rs155361	2.12	rs7712617	0.19581	4.48	-0.970	327	327	blup	0.18413	2e-05	-0.6898	0.490310	0.908880872463768	11.815451342029
		Brain_Amygdala	SRPK1	6	35800000	35900000	0.281	rs9470265	3.42	rs595591	-0.01130	3.83	1.101	415	415	blup	0.08041	0.00449	0.2206	0.8254	0.974734109589041	12.6715434246575
		Brain_Amygdala	SSPO	7	1.49e+08	1.5e+08	0.601	rs855914	-3.34	rs6960187	4.19e-01	6.09	-0.959	289	2	lasso	0.37452	1.82e-10	-1.0098	0.312591	0.850541884730539	11.057044501497
		Brain_Amygdala	ST3GAL6-AS1	3	98400000	98500000	0.521	rs3821358	3.22	rs4857414	0.345070	-5.77	-2.338	392	25	enet	0.23907	9.25e-07	2.1918	0.028393	0.518184686868687	6.73640092929293
		Brain_Amygdala	ST7L	1	1.13e+08	1.13e+08	0.242	rs11102493	3.38	rs10745330	1.89e-02	3.85	-0.465	330	330	blup	0.04353	0.0293	-1.14793	0.25100	0.820432154264973	10.6656180054446
		Brain_Amygdala	STAG3	7	99800000	99800000	0.448	rs496000	2.60	rs11764176	2.51e-01	5.22	0.642	269	9	lasso	0.25583	3.48e-07	0.6181	0.536488	0.90927900656045	11.8206270852858
		Brain_Amygdala	STAG3L1	7	7.5e+07	7.5e+07	0.42	rs6945301	-2.02	rs17207196	3.08e-01	5.30	-1.166	161	2	lasso	0.28966	4.56e-08	-1.1343	0.256671	0.82360268683274	10.7068349288256
		Brain_Amygdala	STAG3L2	7	74100000	74300000	0.609	rs11514674	-2.26	rs13238568	8.17e-02	-4.06	0.751	100	22	enet	0.30368	1.91e-08	0.1190	0.905279	0.986456973451328	12.8239406548673
		Brain_Amygdala	STAG3L3	7	72400000	72500000	0.202	rs17145721	1.90	rs1861014	5.72e-02	3.79	-0.394	92	16	enet	0.12064	0.000576	-0.3040	0.761093	0.958156967809657	12.4560405815255
		Brain_Amygdala	STAG3L4	7	66800000	66800000	0.564	rs12698617	-3.29	rs13230948	3.50e-01	-5.88	0.638	368	11	enet	0.41285	1.18e-11	-0.1996	0.841807	0.976409279819471	12.6933206376531
		Brain_Amygdala	STAG3L5P	7	99900000	99900000	0.629	rs496000	2.60	rs6965458	4.64e-01	6.95	-1.482	303	3	lasso	0.53974	3.35e-16	-1.5233	0.127679	0.759500338983051	9.87350440677966
		Brain_Amygdala	STAP2	19	4324040	4342783	0.773	rs11669913	-3.26	rs7247504	0.24707	-4.80	1.055	368	41	enet	0.27541	1.09e-07	-0.68655	0.49237	0.908880872463768	11.815451342029
		Brain_Amygdala	STARD10	11	72500000	72500000	0.48	rs7926133	3.28	rs3862796	2.86e-01	5.46	-1.140	340	4	lasso	0.30296	2e-08	-0.4351	0.663463	0.928037295839753	12.0644848459168
		Brain_Amygdala	STARD3NL	7	38200000	38300000	0.425	rs10280133	-3.40	rs10272752	4.29e-03	-3.70	-0.182	628	41	enet	0.03024	0.0584	-0.9265	0.354169	0.868904761904762	11.2957619047619
		Brain_Amygdala	STK31	7	23700000	23900000	0.403	rs17282885	2.58	rs798645	1.33e-01	-4.16	-0.070	440	4	lasso	0.07153	0.00705	-0.2009	0.840800	0.976409279819471	12.6933206376531
		Brain_Amygdala	STMN4	8	27100000	27100000	0.515	rs544104	3.16	rs1345134	0.29639	-5.23	0.007	632	46	enet	0.14388	0.000172	-1.352	1.76e-01	0.761131937799043	9.89471519138756
		Brain_Amygdala	STON1	2	48800000	48800000	0.294	rs2348717	3.45	rs4953592	0.14278	4.86	0.134	476	4	lasso	0.17732	2.9e-05	-0.2525	0.8007	0.968377376171352	12.5889058902276
		Brain_Amygdala	STRA13	17	79976578	79980794	0.435	rs8067393	-2.29	rs3934983	2.79e-01	-5.09	-1.324	319	8	lasso	0.24007	8.73e-07	1.34281	1.79e-01	0.761278959810875	9.89662647754137
		Brain_Amygdala	STRC	15	43900000	4.4e+07	0.238	rs17725343	-2.40	rs533143	0.17472	4.12	-0.570	262	21	enet	0.10919	0.00104	0.1695	0.865392	0.982931884057971	12.7781144927536
		Brain_Amygdala	STX1B	16	31000577	31021949	0.485	rs9931651	2.37	rs4889630	0.056351	-3.78	-0.338	231	231	blup	0.1085	0.00107	0.57139	0.56774	0.916845197132617	11.918987562724
		Brain_Amygdala	STX5	11	62600000	62600000	0.445	rs1043789	-2.75	rs2507821	3.18e-02	-4.10	-1.544	321	320	blup	0.13128	0.000332	-0.5713	0.567805	0.916845197132617	11.918987562724
		Brain_Amygdala	SUCLA2-AS1	13	48600000	48600000	0.492	rs9316362	2.71	rs12100135	0.10448	4.23	1.809	371	36	enet	0.19109	1.37e-05	1.9340	0.0531	0.618740679487179	8.04362883333333
		Brain_Amygdala	SUCNR1	3	1.52e+08	1.52e+08	0.495	rs1581301	-2.61	rs765281	0.003643	-3.87	-0.471	403	403	blup	0.05305	0.018	0.0900	0.928310	0.986456973451328	12.8239406548673
		Brain_Amygdala	SULT1A1	16	28616903	28634946	0.196	rs252272	2.24	rs3785354	0.203268	-4.52	0.609	185	9	lasso	0.10861	0.00107	-0.60987	0.54195	0.909485121268657	11.8233065764925
		Brain_Amygdala	SULT1A2	16	28603264	28608430	0.377	rs252272	2.24	rs3785354	0.128215	5.15	0.609	190	190	blup	0.23143	1.43e-06	-0.16753	0.86695	0.982931884057971	12.7781144927536
		Brain_Amygdala	SULT1C2	2	1.09e+08	1.09e+08	0.582	rs333230	-2.70	rs4149423	0.36148	5.70	-0.488	324	5	lasso	0.32216	5.95e-09	-0.7484	0.4542	0.905335639097744	11.7693633082707
		Brain_Amygdala	SUMF1	3	3740000	4510000	0.714	rs931503	3.61	rs2819562	0.242431	5.08	-1.353	646	15	lasso	0.21648	3.35e-06	-0.8893	0.373865	0.870743783783784	11.3196691891892
		Brain_Amygdala	SUOX	12	56400000	56400000	0.391	rs7314242	-3.64	rs4759229	0.230939	-4.74	0.389	293	6	lasso	0.21838	3.01e-06	-0.6692	0.50334	0.908880872463768	11.815451342029
		Brain_Amygdala	SUPT3H	6	44800000	45300000	0.22	rs3899143	2.30	rs1321081	0.02057	-4.26	-0.823	362	7	lasso	0.07729	0.00526	1.1382	0.2550	0.823599640933573	10.7067953321364
		Brain_Amygdala	SURF1	9	1.36e+08	1.36e+08	0.724	rs28627930	-2.92	rs3118667	0.058909	5.26	0.033	603	30	enet	0.36258	4.13e-10	-0.50011	0.61700	0.921687666666667	11.9819396666667
		Brain_Amygdala	SUZ12P	17	29036317	29117926	0.516	rs35958868	-2.28	rs1061342	3.13e-01	-5.66	0.175	287	287	blup	0.35899	5.27e-10	0.13190	8.95e-01	0.986456973451328	12.8239406548673
		Brain_Amygdala	SYCE1L	16	77240338	77246902	0.405	rs3736338	-3.34	rs11865641	0.064774	5.13	1.315	735	26	enet	0.21061	4.65e-06	0.96635	0.33387	0.859497236111111	11.1734640694444
		Brain_Amygdala	SYT14	1	2.1e+08	2.1e+08	0.284	rs7512320	-2.71	rs646596	-1.18e-02	-3.63	-0.348	554	6	lasso	0.00918	0.184	0.24533	0.80620	0.968555677118079	12.591223802535
		Brain_Amygdala	SYT4	18	40847843	40857615	0.324	rs10502806	3.46	rs485169	0.02374	3.55	0.509	367	367	blup	0.08783	0.00308	0.4271	0.669271	0.928037295839753	12.0644848459168
		Brain_Amygdala	SYVN1	11	64900000	64900000	0.241	rs2957154	2.71	rs1784859	2.13e-02	-3.36	2.564	332	332	blup	0.03786	0.0393	-1.6733	0.094276	0.729479254237288	9.48323030508475
		Brain_Amygdala	TACC3	4	1720000	1750000	0.428	rs17742599	-3.63	rs798756	1.05e-02	3.78	1.214	269	269	blup	0.13758	0.000239	2.1538	0.031258	0.529120559633028	6.87856727522936
		Brain_Amygdala	TADA2A	17	35766965	35839835	0.381	rs10512474	-2.93	rs8067120	-1.06e-02	-2.86	-0.396	358	358	blup	0.05643	0.0152	-0.87846	3.80e-01	0.872354783715013	11.3406121882952
		Brain_Amygdala	TAF1A	1	2.23e+08	2.23e+08	0.421	rs4846778	2.37	rs12043288	-8.29e-03	-3.96	-0.364	331	331	blup	0.09069	0.00267	0.81972	0.41237	0.886492995255042	11.5244089383155
		Brain_Amygdala	TAMM41	3	11800000	11900000	0.372	rs301566	3.67	rs1846206	0.183416	-4.61	0.679	490	3	lasso	0.20876	5.16e-06	-0.3554	0.722312	0.944644716981132	12.2803813207547
		Brain_Amygdala	TAPBPL	12	6560000	6580000	0.442	rs11064157	3.71	rs2041387	0.264236	5.14	-2.176	420	2	lasso	0.25665	3.32e-07	-2.1800	0.02925	0.518535294117647	6.74095882352941
		Brain_Amygdala	TAS2R14	12	11100000	11100000	0.373	rs4268586	-2.59	rs10492100	0.128422	4.39	0.709	369	369	blup	0.14305	0.000179	0.2115	0.83249	0.974962271252434	12.6745095262816
		Brain_Amygdala	TAS2R4	7	1.41e+08	1.41e+08	0.32	rs10245979	2.78	rs2013816	2.48e-01	5.43	2.573	483	2	lasso	0.22791	1.75e-06	2.5145	0.011921	0.363489474576271	4.72536316949153
		Brain_Amygdala	TBC1D26	17	15635561	15649476	0.582	rs2856229	-3.24	rs3865264	7.39e-02	-4.37	-0.030	343	7	lasso	0.11362	0.000827	-1.36886	1.71e-01	0.759500338983051	9.87350440677966
		Brain_Amygdala	TBC1D7	6	13300000	13300000	0.321	rs7759452	3.46	rs442614	0.21346	4.46	0.506	514	7	lasso	0.18673	1.74e-05	0.7473	0.4549	0.905335639097744	11.7693633082707
		Brain_Amygdala	TBC1D9B	5	1.79e+08	1.79e+08	0.524	rs11249687	3.97	rs13172523	0.02905	3.68	0.392	441	441	blup	0.12736	0.000407	-0.2202	0.825731	0.974734109589041	12.6715434246575
		Brain_Amygdala	TC2N	14	92200000	92300000	0.391	rs910369	4.08	rs10498631	0.16046	4.56	0.346	456	4	lasso	0.20688	5.73e-06	1.136	0.2560	0.82360268683274	10.7068349288256
		Brain_Amygdala	TCEA3	1	23700000	23800000	0.553	rs4654837	2.83	rs2077066	9.21e-02	-4.56	1.229	314	8	lasso	0.14882	0.000133	-1.37092	0.17040	0.759500338983051	9.87350440677966
		Brain_Amygdala	TDGF1	3	46600000	46700000	0.482	rs4683184	-2.93	rs3806702	0.390704	5.85	-0.219	374	3	lasso	0.38727	7.47e-11	-0.1786	0.858266	0.981479746835443	12.7592367088608
		Brain_Amygdala	TDRD5	1	1.8e+08	1.8e+08	0.305	rs7540856	2.94	rs913514	1.06e-01	4.31	1.385	475	1	lasso	0.13891	0.000223	1.38500	0.16605	0.759500338983051	9.87350440677966
		Brain_Amygdala	TDRD6	6	46700000	46700000	0.505	rs660430	3.17	rs2270450	0.21582	-5.02	-0.205	519	4	lasso	0.20547	6.2e-06	0.2635	0.7922	0.968377376171352	12.5889058902276
		Brain_Amygdala	TDRD9	14	1.04e+08	1.05e+08	0.576	rs2246490	3.62	rs9324068	0.14631	-4.19	-0.724	337	337	blup	0.13449	0.000281	1.451	0.1469	0.759500338983051	9.87350440677966
		Brain_Amygdala	TEAD2	19	49844118	49865714	0.293	rs626140	3.04	rs2303758	0.21378	4.73	-2.609	373	6	lasso	0.17747	2.87e-05	-2.13436	0.03281	0.536592636363636	6.97570427272727
		Brain_Amygdala	TEKT3	17	15207128	15244958	0.525	rs16950956	3.31	rs2109057	-7.13e-03	3.21	-0.137	474	8	lasso	0.00563	0.226	0.17804	8.59e-01	0.981479746835443	12.7592367088608
		Brain_Amygdala	TEN1	17	73975516	73996667	0.429	rs10221244	-3.55	rs2069528	3.86e-01	-5.93	-0.758	408	2	lasso	0.37437	1.84e-10	0.90679	3.65e-01	0.870743783783784	11.3196691891892
		Brain_Amygdala	TEX40	11	64100000	64100000	0.38	rs7107584	3.17	rs2286614	2.76e-01	-5.02	-0.477	352	2	lasso	0.26795	1.7e-07	0.5198	0.603171	0.921687666666667	11.9819396666667
		Brain_Amygdala	TFG	3	100000000	100000000	0.276	rs764684	2.44	rs7629279	-0.011691	3.15	1.467	443	443	blup	0.02884	0.0628	2.1437	0.032059	0.529120559633028	6.87856727522936
		Brain_Amygdala	TGFA	2	70700000	70800000	0.539	rs3771463	-3.45	rs3821262	0.14758	4.21	0.798	510	509	blup	0.07239	0.00675	-0.6278	0.5301	0.90927900656045	11.8206270852858
		Brain_Amygdala	THAP5	7	1.08e+08	1.08e+08	0.298	rs1034826	2.24	rs40928	2.04e-01	4.61	-1.216	457	1	lasso	0.14805	0.000138	-1.2160	0.223985	0.818579332061069	10.6415313167939
		Brain_Amygdala	THAP7-AS1	22	21356486	21364631	0.8	rs4822389	3.32	rs2239961	0.141979	-4.82	-0.186	366	366	blup	0.209	5.09e-06	0.9741	0.3300	0.859497236111111	11.1734640694444
		Brain_Amygdala	THAP9-AS1	4	83800000	83800000	0.687	rs11727365	-4.25	rs6535412	4.33e-01	-6.33	-0.047	468	6	lasso	0.42146	6.27e-12	0.4325	0.665388	0.928037295839753	12.0644848459168
		Brain_Amygdala	THBS3	1	1.55e+08	1.55e+08	0.446	rs7549186	-2.79	rs4845666	2.00e-02	-3.80	1.176	337	10	lasso	0.05774	0.0142	-1.53090	0.12579	0.759500338983051	9.87350440677966
		Brain_Amygdala	THEM4	1	1.52e+08	1.52e+08	0.318	rs2087549	-2.76	rs6685187	8.20e-02	-4.11	0.024	336	336	blup	0.07856	0.00494	0.86134	0.38905	0.877068859649123	11.4018951754386
		Brain_Amygdala	THEM6	8	1.44e+08	1.44e+08	0.402	rs13266463	3.70	rs2244163	0.32453	-5.53	1.534	405	13	enet	0.32738	4.25e-09	-1.838	6.60e-02	0.665328491620112	8.64927039106145
		Brain_Amygdala	THG1L	5	1.57e+08	1.57e+08	0.29	rs11134939	2.72	rs11744800	0.00295	3.46	-1.916	546	546	blup	0.05771	0.0142	-2.8941	0.003802	0.17315375	2.25099875
		Brain_Amygdala	THNSL2	2	88500000	88500000	0.904	rs10203213	-3.69	rs10865489	0.39771	-6.30	-1.343	268	17	enet	0.477	8.11e-14	1.1105	0.2668	0.826369918699187	10.7428089430894
		Brain_Amygdala	THOC3	5	1.75e+08	1.75e+08	0.288	rs2259307	2.67	rs2647	0.06537	-4.05	1.779	324	12	enet	0.13205	0.000319	-1.3539	0.175778	0.761131937799043	9.89471519138756
		Brain_Amygdala	THOC7	3	63800000	63800000	0.424	rs7624978	3.19	rs1901304	-0.011506	-3.39	-0.939	604	604	blup	0.09653	0.00198	0.0298	0.976246	0.99626253968254	12.951413015873
		Brain_Amygdala	THUMPD3	3	9400000	9430000	0.316	rs6443219	2.97	rs813606	0.000920	-3.58	0.015	546	546	blup	0.12592	0.000438	1.3240	0.185506	0.770728161662818	10.0194661016166
		Brain_Amygdala	TIAF1	17	27401933	27405875	0.567	rs550816	2.70	rs8075134	1.66e-02	-3.68	-1.269	324	42	enet	0.08323	0.0039	1.58071	1.14e-01	0.751230769230769	9.766
		Brain_Amygdala	TIGD6	5	1.49e+08	1.49e+08	0.411	rs7718394	-2.74	rs245051	0.05311	-4.43	-0.497	568	568	blup	0.1032	0.00141	0.4097	0.681991	0.930881493930197	12.1014594210926
		Brain_Amygdala	TIMM10	11	57300000	57300000	0.517	rs2508443	-3.60	rs2649662	2.70e-01	5.51	-2.421	377	10	lasso	0.26105	2.56e-07	-2.0402	0.041331	0.556234926470588	7.23105404411765
		Brain_Amygdala	TIMM13	19	2425622	2427635	0.564	rs759072	3.31	rs736705	0.24285	5.02	-0.168	424	424	blup	0.22398	2.19e-06	1.06559	0.28661	0.83225303514377	10.819289456869
		Brain_Amygdala	TIMM23B	10	51400000	51400000	0.209	rs1268724	-3.14	rs717721	0.035968	3.44	-0.966	121	121	blup	0.07771	0.00515	-0.8985	0.36894	0.870743783783784	11.3196691891892
		Brain_Amygdala	TIMP4	3	12200000	12200000	0.425	rs301566	3.67	rs1605404	-0.009013	-3.68	0.409	508	508	blup	0.06478	0.00993	1.2681	0.204773	0.797252300215983	10.3642799028078
		Brain_Amygdala	TIPIN	15	66600000	66700000	0.528	rs2414916	-2.34	rs4075665	0.28255	5.29	1.677	519	7	lasso	0.35639	6.28e-10	1.2961	0.194948	0.779726577777778	10.1364455111111
		Brain_Amygdala	TLR9	3	52300000	52300000	0.226	rs323893	2.27	rs7643570	-0.010879	-3.16	-0.576	325	325	blup	0.03463	0.0464	0.1054	0.916045	0.986456973451328	12.8239406548673
		Brain_Amygdala	TMBIM4	12	66500000	66600000	0.491	rs7487625	-2.52	rs10506480	-0.000703	3.71	1.067	489	489	blup	0.10214	0.00149	-0.0075	0.99401	1	13
		Brain_Amygdala	TMC4	19	54663846	54676944	0.515	rs7255328	2.95	rs641738	0.18020	-4.79	-0.316	467	5	lasso	0.2123	4.23e-06	-0.55092	0.58169	0.918302754126846	11.937935803649
		Brain_Amygdala	TMED6	16	69377151	69385712	0.235	rs17299478	-2.75	rs153060	0.024264	-3.63	0.091	297	297	blup	0.04385	0.0288	-0.24988	0.80268	0.968377376171352	12.5889058902276
		Brain_Amygdala	TMEM159	16	21169698	21191937	0.351	rs3091402	3.48	rs7198998	0.089320	4.11	0.230	271	9	lasso	0.10159	0.00153	0.30181	0.76280	0.958227997208653	12.4569639637125
		Brain_Amygdala	TMEM161B-AS1	5	87600000	87700000	0.386	rs6885160	3.06	rs780404	0.28734	5.49	-0.629	256	10	lasso	0.27827	9.13e-08	-0.6430	0.520221	0.908880872463768	11.815451342029
		Brain_Amygdala	TMEM17	2	62700000	62700000	0.361	rs6715590	-2.63	rs10186788	-0.00260	3.46	0.716	334	334	blup	0.06352	0.0106	0.2562	0.7978	0.968377376171352	12.5889058902276
		Brain_Amygdala	TMEM171	5	72400000	72400000	0.617	rs10075937	2.77	rs481619	0.33298	5.41	0.715	398	5	lasso	0.26479	2.05e-07	0.7949	0.426696	0.895437066356228	11.640681862631
		Brain_Amygdala	TMEM183A	1	2.03e+08	2.03e+08	0.444	rs1046529	3.26	rs1539144	-1.18e-02	3.22	1.017	509	508	blup	0.05216	0.0188	0.23630	0.81320	0.969480980781975	12.6032527501657
		Brain_Amygdala	TMEM206	1	2.13e+08	2.13e+08	0.263	rs4951628	-2.90	rs12039815	7.57e-02	4.01	1.623	464	4	lasso	0.10338	0.0014	1.53116	0.12573	0.759500338983051	9.87350440677966
		Brain_Amygdala	TMEM216	11	61200000	61200000	0.429	rs552426	-2.31	rs2943805	2.33e-01	4.85	0.000	370	5	lasso	0.18108	2.36e-05	0.2702	0.787011	0.967759937799043	12.5808791913876
		Brain_Amygdala	TMEM220	17	10602332	10633633	0.676	rs4792105	3.78	rs483734	3.11e-01	-5.75	0.052	497	22	enet	0.31451	9.68e-09	0.10422	9.17e-01	0.986456973451328	12.8239406548673
		Brain_Amygdala	TMEM50B	21	34804792	34852318	0.594	rs2834156	2.86	rs2834210	0.00129	-3.57	0.121	458	458	blup	0.097	0.00193	-0.0440	0.965	0.993463787185355	12.9150292334096
		Brain_Amygdala	TMEM80	11	696000	705000	0.791	rs536715	2.98	rs4073591	3.95e-01	6.01	-0.354	476	59	enet	0.51396	3.48e-15	0.4415	0.658840	0.928037295839753	12.0644848459168
		Brain_Amygdala	TMEM87A	15	42500000	42600000	0.29	rs16972473	-3.02	rs645953	0.00297	3.50	-0.826	426	6	lasso	0.01441	0.137	-1.1391	0.254671	0.823599640933573	10.7067953321364
		Brain_Amygdala	TMEM8A	16	420773	434396	0.318	rs5841	-4.42	rs12926123	0.041868	-3.67	-2.177	384	384	blup	0.05202	0.019	3.12920	0.00175	0.131926666666667	1.71504666666667
		Brain_Amygdala	TMEM8B	9	35800000	35900000	0.47	rs7028770	-2.69	rs10738948	0.206992	4.60	-1.097	420	420	blup	0.13222	0.000316	-1.64390	0.10020	0.730852432432432	9.50108162162162
		Brain_Amygdala	TMEM98	17	31254928	31272124	0.478	rs11651326	-3.87	rs7221984	5.25e-02	3.81	-1.876	530	12	lasso	0.15216	0.000111	-2.17770	2.94e-02	0.518535294117647	6.74095882352941
		Brain_Amygdala	TMEM9B-AS1	11	8990000	9000000	0.593	rs7107892	-2.62	rs2653570	2.17e-01	-5.38	-0.756	357	4	lasso	0.38866	6.78e-11	0.9771	0.328531	0.859497236111111	11.1734640694444
		Brain_Amygdala	TMPRSS5	11	1.14e+08	1.14e+08	0.569	rs1319730	-2.90	rs4938050	3.66e-01	5.98	1.929	558	3	lasso	0.41503	1.01e-11	2.1056	0.035238	0.539382529411765	7.01197288235294
		Brain_Amygdala	TNIP3	4	1.22e+08	1.22e+08	0.433	rs921551	2.74	rs343192	6.23e-03	3.14	-0.899	482	482	blup	0.06027	0.0125	0.3200	0.748966	0.955116434628975	12.4165136501767
		Brain_Amygdala	TNKS2-AS1	10	93500000	93600000	0.454	rs1044563	3.03	rs7085519	0.292318	5.24	-0.078	305	10	lasso	0.21773	3.12e-06	0.3100	0.75658	0.955717171929825	12.4243232350877
		Brain_Amygdala	TNNI3K	1	74700000	7.5e+07	0.41	rs13375787	2.41	rs518769	9.39e-02	-4.59	0.801	359	6	lasso	0.12227	0.000529	-0.64712	0.51756	0.908880872463768	11.815451342029
		Brain_Amygdala	TNRC6C-AS1	17	76104917	76106538	0.704	NA	NA	NA	NA	NA	NA	0	0	enet	0.00273	0.27	NA	NA	NA	NA
		Brain_Amygdala	TOM1L1	17	52976748	53037988	0.374	rs7225739	3.28	rs9899602	1.66e-01	-4.54	-0.066	476	6	lasso	0.19014	1.44e-05	0.20404	8.38e-01	0.975137128072445	12.6767826649418
		Brain_Amygdala	TOP3B	22	22311397	22337213	0.364	rs6002026	3.14	rs9610728	0.046853	-4.18	-0.161	414	414	blup	0.1356	0.000265	-0.4126	0.6799	0.930881493930197	12.1014594210926
		Brain_Amygdala	TPD52	8	80900000	81100000	0.354	rs1199042	2.76	rs4740098	0.03974	-3.56	0.547	355	355	blup	0.10117	0.00156	-0.690	4.90e-01	0.908880872463768	11.815451342029
		Brain_Amygdala	TPM2	9	35700000	35700000	0.425	rs7028770	-2.70	rs2295795	0.369601	-5.76	0.201	401	12	enet	0.34747	1.14e-09	-0.25884	0.79576	0.968377376171352	12.5889058902276
		Brain_Amygdala	TPPP	5	661000	694000	0.324	rs9654453	-3.18	rs4081847	0.01754	3.95	-1.060	333	333	blup	0.05693	0.0148	-1.1586	0.246608	0.820432154264973	10.6656180054446
		Brain_Amygdala	TPSB2	16	1277272	1280214	0.872	rs36073541	2.81	rs9927989	0.356396	5.70	-0.047	454	17	lasso	0.29203	3.94e-08	-0.95186	0.34117	0.859497236111111	11.1734640694444
		Brain_Amygdala	TPTE2P1	13	25500000	25500000	0.728	rs17081254	-3.40	rs2497567	0.09940	-4.52	0.446	528	16	lasso	0.24761	5.64e-07	-0.4180	0.6760	0.930881493930197	12.1014594210926
		Brain_Amygdala	TPTE2P2	13	52800000	52900000	0.476	rs8002491	2.20	rs9536066	0.22426	5.24	0.089	366	366	blup	0.25949	2.81e-07	0.0718	0.9428	0.986749422632794	12.8277424942263
		Brain_Amygdala	TPTE2P5	13	41400000	41400000	0.249	rs4943782	2.99	rs7320344	0.15880	-4.31	0.701	356	4	enet	0.08172	0.00421	-0.6492	0.5162	0.908880872463768	11.815451342029
		Brain_Amygdala	TPTE2P6	13	2.5e+07	25200000	0.596	rs17081254	-3.40	rs943049	0.12484	4.78	-0.352	705	9	lasso	0.22494	2.08e-06	-1.1649	0.2440	0.820432154264973	10.6656180054446
		Brain_Amygdala	TRAF1	9	1.24e+08	1.24e+08	0.342	rs10985213	2.34	rs1953126	0.125937	-5.54	-0.042	348	33	enet	0.24849	5.35e-07	0.08091	0.93551	0.986749422632794	12.8277424942263
		Brain_Amygdala	TRAPPC12-AS1	2	3490000	3490000	0.339	rs4514905	-2.74	rs9678647	-0.00927	-3.80	-0.252	566	47	enet	0.05324	0.0178	2.3608	0.0182	0.447173054054054	5.8132497027027
		Brain_Amygdala	TRAPPC4	11	1.19e+08	1.19e+08	0.595	rs6589717	2.10	rs569	4.24e-01	6.41	0.980	384	6	lasso	0.4352	2.22e-12	0.8484	0.396234	0.879890678175093	11.4385788162762
		Brain_Amygdala	TREM2	6	41100000	41100000	0.427	rs749659	3.00	rs9394729	-0.01000	-3.17	-0.052	559	559	blup	0.04555	0.0264	-0.3181	0.7504	0.955116434628975	12.4165136501767
		Brain_Amygdala	TREX1	3	48500000	48500000	0.176	rs11711953	-3.56	rs11797	0.156294	-4.17	-0.089	257	1	lasso	0.13907	0.000221	0.0890	0.929082	0.986456973451328	12.8239406548673
		Brain_Amygdala	TRGC2	7	38300000	38300000	0.828	rs10280133	-3.40	rs2109364	1.25e-01	-5.02	-0.263	646	18	lasso	0.2819	7.33e-08	0.4100	0.681839	0.930881493930197	12.1014594210926
		Brain_Amygdala	TRHDE-AS1	12	72600000	72700000	0.26	rs4550264	-2.43	rs3782362	-0.007631	3.48	2.164	393	393	blup	0.04691	0.0246	1.4551	0.14563	0.759500338983051	9.87350440677966
		Brain_Amygdala	TRIM4	7	99500000	99500000	0.33	rs34096782	2.64	rs2572019	2.78e-01	-5.11	-1.369	267	11	lasso	0.24433	6.82e-07	1.3688	0.171073	0.759500338983051	9.87350440677966
		Brain_Amygdala	TRIM45	1	1.18e+08	1.18e+08	0.63	rs550635	-2.74	rs9728670	-7.93e-03	-3.88	1.029	448	14	lasso	0.06193	0.0115	-0.14565	0.88420	0.985110843113033	12.8064409604694
		Brain_Amygdala	TRIM51DP	11	49900000	49900000	0.272	rs2201637	2.02	rs1532421	1.67e-01	-4.74	-0.109	224	224	blup	0.1623	6.49e-05	0.7604	0.447043	0.903524608501119	11.7458199105145
		Brain_Amygdala	TRIM52-AS1	5	1.81e+08	1.81e+08	0.715	rs7727787	-2.56	rs1279912	0.34920	-5.81	-0.549	185	4	lasso	0.40039	2.93e-11	0.6450	0.518956	0.908880872463768	11.815451342029
		Brain_Amygdala	TRIM58	1	2.48e+08	2.48e+08	0.466	rs7512998	2.56	rs6681483	4.25e-02	-3.47	-1.728	453	34	enet	0.07047	0.00744	0.34854	0.72743	0.94487116967509	12.2833252057762
		Brain_Amygdala	TRIM65	17	73876416	73893084	0.276	rs10221244	-3.55	rs9895947	1.71e-01	4.14	-3.260	390	4	lasso	0.09273	0.0024	-3.25796	1.12e-03	0.106046315789474	1.37860210526316
		Brain_Amygdala	TRIM66	11	8630000	8690000	0.317	rs3849994	2.89	rs10840106	6.33e-02	3.94	-1.053	500	500	blup	0.06937	0.00786	-1.3516	0.176512	0.761131937799043	9.89471519138756
		Brain_Amygdala	TRIM7	5	1.81e+08	1.81e+08	0.319	rs7727787	-2.56	rs10061630	-0.01003	2.97	-1.139	210	210	blup	0.10947	0.00102	-0.9963	0.319105	0.85682073880597	11.1386696044776
		Brain_Amygdala	TRIOBP	22	38093011	38172563	0.442	rs133736	3.23	rs6000905	0.010679	-4.00	0.139	460	460	blup	0.0877	0.0031	0.5508	0.5818	0.918302754126846	11.937935803649
		Brain_Amygdala	TRMT61B	2	29100000	29100000	0.433	rs11885873	2.68	rs3190	0.13966	4.54	-0.498	584	584	blup	0.14939	0.000129	-0.2924	0.7700	0.95996534996535	12.4795495495495
		Brain_Amygdala	TRPC3	4	1.23e+08	1.23e+08	0.335	rs6822155	-2.38	rs6836290	-4.61e-03	-3.34	1.858	370	370	blup	0.03136	0.055	-1.8219	0.068465	0.673396174863388	8.75415027322404
		Brain_Amygdala	TRPM1	15	31300000	31500000	0.859	rs2113945	-2.76	rs3809579	0.46308	6.39	0.275	448	3	enet	0.40651	1.88e-11	0.0927	0.926164	0.986456973451328	12.8239406548673
		Brain_Amygdala	TRPT1	11	6.4e+07	6.4e+07	0.666	rs7107584	3.14	rs599549	2.42e-01	-4.64	-1.554	343	7	lasso	0.1577	8.29e-05	1.6682	0.095275	0.729479254237288	9.48323030508475
		Brain_Amygdala	TRPV2	17	16320876	16340317	0.349	rs7477	2.65	rs3813769	1.98e-01	-4.58	1.975	309	6	lasso	0.15436	9.89e-05	-2.23710	2.53e-02	0.495135641304348	6.43676333695652
		Brain_Amygdala	TSGA10	2	99600000	99800000	0.182	rs1567951	3.45	rs11683188	0.11240	-4.04	0.620	298	298	blup	0.1245	0.000472	0.0307	0.9755	0.99626253968254	12.951413015873
		Brain_Amygdala	TSPAN11	12	31100000	31100000	0.636	rs10843870	2.62	rs11051145	0.291850	5.53	-1.012	489	12	lasso	0.22131	2.55e-06	-0.9551	0.33951	0.859497236111111	11.1734640694444
		Brain_Amygdala	TTC12	11	1.13e+08	1.13e+08	0.673	rs12805897	-2.83	rs4370966	4.34e-01	-6.34	-1.269	525	9	lasso	0.4569	4.11e-13	1.2172	0.223533	0.818579332061069	10.6415313167939
		Brain_Amygdala	TTC13	1	2.31e+08	2.31e+08	0.326	rs1321132	-2.68	rs518686	9.12e-03	-3.54	0.123	622	9	lasso	0.02244	0.0882	-0.26263	0.79283	0.968377376171352	12.5889058902276
		Brain_Amygdala	TTC19	17	15902694	15948329	0.18	rs2856229	-3.24	rs178789	1.30e-01	-4.28	1.029	279	279	blup	0.06584	0.00941	-0.65296	5.14e-01	0.908880872463768	11.815451342029
		Brain_Amygdala	TTC23	15	99700000	99800000	0.428	rs12439656	-2.93	rs2084900	0.22256	-5.41	-0.751	545	3	lasso	0.26342	2.22e-07	0.5571	0.577460	0.917597591908531	11.9287686948109
		Brain_Amygdala	TTC27	2	32900000	3.3e+07	0.367	rs6737916	-4.37	rs13029809	0.06854	-4.46	0.770	423	19	enet	0.14174	0.000192	-0.5155	0.6062	0.921687666666667	11.9819396666667
		Brain_Amygdala	TTC28-AS1	22	28315364	28404569	0.461	rs5762162	-3.07	rs16985722	0.118898	4.77	-2.012	524	6	lasso	0.1901	1.45e-05	-1.0642	0.2873	0.83225303514377	10.819289456869
		Brain_Amygdala	TTC3	21	38445526	38575413	0.222	rs1693	-2.69	rs3992	0.08120	-4.17	-1.001	435	18	enet	0.0802	0.00455	1.1231	0.261	0.825516520210896	10.7317147627417
		Brain_Amygdala	TTC32	2	20100000	20100000	0.446	rs13009980	-2.53	rs7563410	0.31752	5.43	1.310	590	3	lasso	0.32723	4.29e-09	1.3299	0.1835	0.769502331002331	10.0035303030303
		Brain_Amygdala	TTC37	5	94800000	94900000	0.352	rs9314136	-2.57	rs10515227	0.17893	4.53	0.913	411	18	enet	0.16232	6.48e-05	1.3755	0.168980	0.759500338983051	9.87350440677966
		Brain_Amygdala	TTC38	22	46663858	46689905	0.598	rs3817874	-2.80	rs6008552	0.172734	4.24	1.225	462	16	lasso	0.1083	0.00109	0.6349	0.5255	0.90927900656045	11.8206270852858
		Brain_Amygdala	TTC4	1	55200000	55200000	0.488	rs2094470	2.87	rs41528549	1.36e-02	3.57	0.922	527	527	blup	0.0722	0.00681	1.13282	0.25729	0.82360268683274	10.7068349288256
		Brain_Amygdala	TUBA1C	12	49600000	49700000	0.398	rs833836	-3.10	rs7958241	0.068314	4.06	2.195	300	300	blup	0.05588	0.0156	1.0803	0.27999	0.826369918699187	10.7428089430894
		Brain_Amygdala	TUBB6	18	12307668	12344319	0.628	rs16973076	4.61	rs16973076	0.00982	-3.14	4.610	428	428	blup	0.08191	0.00417	-3.8046	0.000142	0.0425763333333333	0.553492333333333
		Brain_Amygdala	TUBG2	17	40811323	40819024	0.234	rs17500235	-3.15	rs2292751	1.74e-01	4.28	1.070	259	5	lasso	0.17128	4.01e-05	1.10522	2.69e-01	0.826369918699187	10.7428089430894
		Brain_Amygdala	TUFM	16	28853732	28857729	0.349	rs252283	2.43	rs8049439	0.246183	4.97	-0.288	186	3	lasso	0.24208	7.77e-07	-0.19731	0.84359	0.977846913659794	12.7120098775773
		Brain_Amygdala	TULP1	6	35500000	35500000	0.417	rs1408256	-3.08	rs9380524	0.00643	-3.43	-1.195	427	427	blup	0.08226	0.00409	-0.2398	0.8105	0.969474401595745	12.6031672207447
		Brain_Amygdala	TULP3	12	3000000	3050000	0.376	rs7969052	2.96	rs7303345	0.268679	-5.40	0.276	592	4	lasso	0.2499	4.93e-07	-0.2493	0.80311	0.968377376171352	12.5889058902276
		Brain_Amygdala	TVP23B	17	18684308	18710027	0.303	rs2073078	-2.32	rs6502674	1.44e-01	5.02	0.345	173	173	blup	0.23498	1.17e-06	0.38253	7.02e-01	0.937563474387528	12.1883251670379
		Brain_Amygdala	TXNDC16	14	52900000	5.3e+07	0.53	rs1112777	2.35	rs1995009	0.11210	-4.09	0.509	428	428	blup	0.23459	1.2e-06	-1.380	0.1676	0.759500338983051	9.87350440677966
		Brain_Amygdala	TXNRD2	22	19863040	19921049	0.352	rs175207	3.62	rs35581723	-0.010762	-3.26	1.199	520	8	lasso	0.0365	0.0422	-0.7782	0.4365	0.897444	11.666772
		Brain_Amygdala	TYW1	7	66500000	66700000	0.597	rs17747927	-2.53	rs10242790	5.60e-01	7.07	-0.808	257	8	lasso	0.54557	1.94e-16	-0.8034	0.421722	0.890500781946073	11.5765101652989
		Brain_Amygdala	TYW1B	7	7.2e+07	72300000	0.326	rs4719237	1.80	rs7792924	3.08e-01	5.52	-1.166	132	2	lasso	0.29937	2.51e-08	-0.9253	0.354793	0.868904761904762	11.2957619047619
		Brain_Amygdala	TYW5	2	2.01e+08	2.01e+08	0.189	rs1966826	-1.93	rs769960	0.11757	-3.79	-0.789	361	8	lasso	0.09667	0.00197	0.5093	0.6105	0.921687666666667	11.9819396666667
		Brain_Amygdala	U91328.19	6	2.6e+07	2.6e+07	0.296	rs2393592	-2.58	rs17586946	0.16914	-4.73	-2.079	690	3	lasso	0.13405	0.000287	1.8373	0.0662	0.665328491620112	8.64927039106145
		Brain_Amygdala	UBE2E2	3	23200000	23600000	0.404	rs2017065	-3.25	rs6773562	-0.000864	-3.49	-0.628	372	372	blup	0.0879	0.00307	0.1872	0.851488	0.980683042253521	12.7488795492958
		Brain_Amygdala	UBE2G2	21	46188955	46221934	0.404	rs3788145	3.40	rs660385	0.23703	4.74	0.477	559	4	lasso	0.2229	2.34e-06	0.3687	0.712	0.943110923076923	12.260442
		Brain_Amygdala	UBXN2B	8	59300000	59400000	0.547	rs6471719	3.66	rs7006132	0.02239	-4.11	0.672	509	12	lasso	0.13475	0.000277	-0.955	3.40e-01	0.859497236111111	11.1734640694444
		Brain_Amygdala	UCHL3	13	76100000	76200000	0.808	rs9573500	-3.22	rs3818355	0.40216	-6.24	0.711	554	16	lasso	0.4405	1.48e-12	-0.7536	0.4511	0.903902447163515	11.7507318131257
		Brain_Amygdala	UFSP1	7	100000000	100000000	0.29	rs4556017	-2.78	rs314376	4.89e-02	-4.39	1.066	345	344	blup	0.09496	0.00215	-1.8868	0.059190	0.640540952095808	8.32703237724551
		Brain_Amygdala	UFSP2	4	1.86e+08	1.86e+08	0.502	rs1039238	2.95	rs12500107	3.81e-01	-6.00	-0.932	550	6	lasso	0.35913	5.22e-10	0.9636	0.335236	0.859497236111111	11.1734640694444
		Brain_Amygdala	UHRF1BP1	6	34800000	34900000	0.451	rs1408256	-3.08	rs2744963	0.27248	5.48	-0.678	358	6	lasso	0.33136	3.28e-09	-1.2258	0.2203	0.818579332061069	10.6415313167939
		Brain_Amygdala	ULBP2	6	1.5e+08	1.5e+08	0.449	rs675804	-2.61	rs587982	-0.00377	-3.74	-1.073	528	28	enet	0.12057	0.000578	1.2146	0.2245	0.818579332061069	10.6415313167939
		Brain_Amygdala	ULK4	3	41300000	4.2e+07	0.391	rs6775303	2.88	rs809930	0.123600	4.22	0.963	383	383	blup	0.14479	0.000164	0.3656	0.714700	0.943110923076923	12.260442
		Brain_Amygdala	UNC79	14	93800000	94200000	0.225	rs942067	3.73	rs1958106	0.01529	3.60	2.685	410	410	blup	0.06851	0.00822	2.112	0.0347	0.539382529411765	7.01197288235294
		Brain_Amygdala	UPK3A	22	45680863	45691755	0.457	rs9615049	4.79	rs2742624	0.080901	4.22	1.065	629	8	lasso	0.1937	1.18e-05	0.5580	0.5769	0.917597591908531	11.9287686948109
		Brain_Amygdala	UPK3B	7	76100000	76600000	0.496	rs11505688	-3.67	rs2286990	2.03e-01	-5.48	1.683	187	5	lasso	0.26846	1.65e-07	-2.7761	0.005502	0.224956772727273	2.92443804545455
		Brain_Amygdala	UPK3BL	7	1.02e+08	1.02e+08	0.418	rs6465903	2.92	rs10279449	8.46e-02	-4.08	1.701	208	11	lasso	0.14013	0.000209	-1.7301	0.083610	0.707494579439252	9.19742953271028
		Brain_Amygdala	UROS	10	1.27e+08	1.28e+08	0.8	rs11244862	-2.82	rs10901446	0.611160	-7.56	0.218	588	7	lasso	0.52122	1.82e-15	-0.2333	0.81551	0.970948041032429	12.6223245334216
		Brain_Amygdala	USP32P2	17	18414576	18426609	0.396	rs2073078	-2.32	rs584300	1.06e-02	3.82	0.045	294	26	enet	0.19673	1.01e-05	-0.78263	4.34e-01	0.897444	11.666772
		Brain_Amygdala	USP33	1	78200000	78200000	0.181	rs9439799	3.11	rs9729667	1.33e-01	-3.90	-0.253	425	1	lasso	0.06671	0.009	0.25264	0.80055	0.968377376171352	12.5889058902276
		Brain_Amygdala	USP35	11	77900000	77900000	0.19	rs4945276	-4.41	rs10793321	4.41e-02	3.64	2.882	350	350	blup	0.08827	0.00302	3.4136	0.000641	0.0768772666666667	0.999404466666667
		Brain_Amygdala	USP36	17	76783463	76837523	0.492	rs4969183	-4.27	rs3744802	1.81e-01	-4.74	0.499	625	7	lasso	0.13183	0.000322	0.35068	7.26e-01	0.944830117136659	12.2827915227766
		Brain_Amygdala	UTS2B	3	1.91e+08	1.91e+08	0.669	rs6801419	-3.11	rs10937468	0.438369	6.27	0.738	473	10	lasso	0.48425	4.45e-14	1.0126	0.311275	0.850541884730539	11.057044501497
		Brain_Amygdala	UTS2R	17	80332153	80333462	0.474	rs6502124	2.39	rs4789763	5.20e-02	3.65	-0.460	347	22	enet	0.01516	0.131	-0.47055	6.38e-01	0.921835898876404	11.9838666853933
		Brain_Amygdala	VAT1	17	41166622	41177140	0.135	rs4028634	2.15	rs11650132	3.79e-02	-3.76	1.157	268	268	blup	0.05274	0.0183	-1.29531	1.95e-01	0.779726577777778	10.1364455111111
		Brain_Amygdala	VILL	3	3.8e+07	3.8e+07	0.46	rs9816217	-3.45	rs11715770	0.208270	-4.66	-0.531	416	28	enet	0.20798	5.39e-06	0.4929	0.622090	0.921687666666667	11.9819396666667
		Brain_Amygdala	VN1R51P	9	99900000	99900000	0.328	rs10978678	-3.24	rs2818238	0.200910	-4.91	-1.206	288	18	enet	0.15237	0.00011	0.72580	0.46796	0.905335639097744	11.7693633082707
		Brain_Amygdala	VPREB3	22	24094930	24096655	0.514	rs6003668	-2.51	rs131442	0.009494	3.74	0.235	461	461	blup	0.1063	0.0012	-0.7627	0.4456	0.902741441441442	11.7356387387387
		Brain_Amygdala	VPS11	11	1.19e+08	1.19e+08	0.317	rs2276064	2.35	rs15818	1.65e-01	-4.49	-1.163	381	4	lasso	0.18958	1.49e-05	1.0968	0.272729	0.826369918699187	10.7428089430894
		Brain_Amygdala	VPS28	8	1.46e+08	1.46e+08	0.298	rs2955221	2.27	rs2977837	0.23443	4.56	-0.758	185	3	lasso	0.2082	5.32e-06	-0.956	3.39e-01	0.859497236111111	11.1734640694444
		Brain_Amygdala	VPS53	17	411908	624957	0.47	rs9915773	3.32	rs4968055	8.35e-02	4.70	0.983	403	7	lasso	0.18259	2.18e-05	1.04722	2.95e-01	0.835956043956044	10.8674285714286
		Brain_Amygdala	VPS8	3	1.85e+08	1.85e+08	0.409	rs4686762	-2.98	rs16859583	0.134013	5.33	-0.767	428	5	lasso	0.31141	1.18e-08	-0.4111	0.681028	0.930881493930197	12.1014594210926
		Brain_Amygdala	VPS9D1	16	89773542	89787392	0.381	rs455527	-3.24	rs3102368	0.041794	3.51	-0.182	407	407	blup	0.18541	1.87e-05	-0.13147	0.89540	0.986456973451328	12.8239406548673
		Brain_Amygdala	VPS9D1-AS1	16	89778264	89784573	0.399	rs455527	-3.24	rs7189734	0.176577	4.42	1.257	412	6	lasso	0.13288	0.000305	1.32030	0.18674	0.770770640732265	10.0200183295195
		Brain_Amygdala	VWA5B2	3	1.84e+08	1.84e+08	0.54	rs4132006	-2.76	rs706584	0.256592	-5.17	0.159	500	9	lasso	0.25776	3.11e-07	-0.1522	0.879013	0.985110843113033	12.8064409604694
		Brain_Amygdala	WARS2	1	1.2e+08	1.2e+08	0.483	rs4658997	3.17	rs2645303	3.17e-01	-5.37	-0.266	402	4	lasso	0.32378	5.36e-09	0.08028	0.93601	0.986749422632794	12.8277424942263
		Brain_Amygdala	WASF3	13	27100000	27300000	0.392	rs7998006	3.62	rs9512233	0.02698	-3.57	-1.019	625	625	blup	0.11821	0.000653	0.4834	0.6288	0.921687666666667	11.9819396666667
		Brain_Amygdala	WASH2P	2	1.14e+08	1.14e+08	0.409	rs3762494	2.64	rs4849261	0.21878	-4.83	-0.748	359	4	lasso	0.1833	2.1e-05	0.7034	0.4818	0.908880872463768	11.815451342029
		Brain_Amygdala	WASIR2	16	72910	75123	0.352	rs5841	-4.42	rs8466	0.226622	-4.60	-2.854	226	14	enet	0.16293	6.27e-05	0.70083	0.48341	0.908880872463768	11.815451342029
		Brain_Amygdala	WBSCR27	7	73200000	73300000	0.665	rs4717829	2.71	rs11979680	5.31e-01	7.04	0.373	297	4	lasso	0.53657	4.5e-16	0.3933	0.694085	0.936056758052434	12.1687378546816
		Brain_Amygdala	WDR11	10	1.23e+08	1.23e+08	0.387	rs1873446	3.35	rs1045154	0.203562	-5.27	-0.128	645	9	lasso	0.33295	2.96e-09	-0.8988	0.36875	0.870743783783784	11.3196691891892
		Brain_Amygdala	WDR11-AS1	10	1.23e+08	1.23e+08	0.633	rs1873446	3.35	rs10886800	0.145635	-4.87	0.370	645	645	blup	0.14245	0.000185	0.1918	0.84791	0.979826447655748	12.7377438195247
		Brain_Amygdala	WDR18	19	983174	994569	0.451	rs3746173	-3.35	rs2240147	0.34658	5.71	-0.701	465	3	lasso	0.35035	9.41e-10	-0.12541	0.90020	0.986456973451328	12.8239406548673
		Brain_Amygdala	WDR6	3	4.9e+07	49100000	0.161	rs6792156	-2.46	rs12629759	0.101514	4.46	-1.327	262	262	blup	0.14201	0.00019	-1.3448	0.178703	0.761278959810875	9.89662647754137
		Brain_Amygdala	WDR60	7	1.59e+08	1.59e+08	0.268	rs3812311	2.81	rs2657381	3.84e-02	-3.91	-0.548	401	401	blup	0.07115	0.00719	0.0749	0.940304	0.986749422632794	12.8277424942263
		Brain_Amygdala	WDR88	19	33622996	33666701	0.376	rs17760633	2.80	rs10416265	0.04231	3.74	0.994	436	4	lasso	0.00883	0.187	1.29346	0.19585	0.781000825221239	10.1530107278761
		Brain_Amygdala	WDSUB1	2	1.6e+08	1.6e+08	0.329	rs34459426	2.65	rs6761921	0.27552	-5.03	1.270	427	2	lasso	0.26212	2.4e-07	-1.2694	0.2043	0.797252300215983	10.3642799028078
		Brain_Amygdala	WDYHV1	8	1.24e+08	1.24e+08	0.421	rs6995099	-2.99	rs6999234	0.17132	-4.32	0.474	539	16	lasso	0.13453	0.00028	-0.452	6.51e-01	0.926456624605678	12.0439361198738
		Brain_Amygdala	WEE2-AS1	7	1.41e+08	1.41e+08	0.507	rs10245979	2.78	rs7790888	3.65e-01	6.26	2.575	441	24	enet	0.38731	7.45e-11	2.1224	0.033807	0.539382529411765	7.01197288235294
		Brain_Amygdala	WFDC3	20	44376583	44420571	0.655	rs6074047	2.26	rs6073905	3.71e-01	-5.75	-0.648	529	10	lasso	0.33435	2.7e-09	0.5996	0.54879	0.911609612188366	11.8509249584488
		Brain_Amygdala	WFIKKN1	16	680932	684116	0.555	rs5841	-4.42	rs2269556	0.415291	6.02	-1.440	466	5	lasso	0.30617	1.64e-08	-1.50868	0.13138	0.759500338983051	9.87350440677966
		Brain_Amygdala	WNT10B	12	49400000	49400000	0.452	rs833836	-3.10	rs833843	0.134843	4.59	-1.253	334	334	blup	0.2104	4.71e-06	-2.3468	0.01894	0.454307466666667	5.90599706666667
		Brain_Amygdala	WWOX	16	78133310	79246564	0.471	rs2293779	3.71	rs11649069	-0.011664	-3.81	0.120	865	865	blup	0.13687	0.000248	0.91626	0.35953	0.870743783783784	11.3196691891892
		Brain_Amygdala	XKR9	8	71600000	71700000	0.558	rs4452818	-2.62	rs2732087	0.43725	-6.40	-0.050	309	10	lasso	0.43211	2.81e-12	0.223	8.23e-01	0.974734109589041	12.6715434246575
		Brain_Amygdala	XRCC1	19	44047192	44084625	0.336	rs3213395	2.62	rs3213263	0.10392	4.59	-0.883	392	5	lasso	0.22168	2.5e-06	-0.32817	0.74279	0.952444198146828	12.3817745759088
		Brain_Amygdala	XRCC6	22	42017123	42060044	0.355	rs3818003	3.11	rs738140	0.004804	3.28	-0.179	313	313	blup	0.0438	0.0289	-1.6011	0.1094	0.737991263940521	9.59388643122677
		Brain_Amygdala	XRCC6BP1	12	58300000	58400000	0.402	rs775251	-3.19	rs10877041	0.335514	-5.44	-0.042	414	5	lasso	0.30825	1.44e-08	0.0399	0.96819	0.99529932	12.93889116
		Brain_Amygdala	XRRA1	11	74500000	74700000	0.851	rs11236361	2.51	rs2119028	5.35e-01	6.89	0.384	457	14	enet	0.54707	1.68e-16	0.5961	0.551077	0.913746224677716	11.8787009208103
		Brain_Amygdala	XXbac-BPGBPG55C20.1	6	58200000	58200000	0.23	rs3864326	-1.67	rs1891828	0.05132	3.77	1.442	151	19	enet	0.16173	6.69e-05	1.1576	0.2470	0.820432154264973	10.6656180054446
		Brain_Amygdala	XXbac-BPGBPG55C20.2	6	58200000	58200000	0.298	rs12663709	-1.79	rs6918757	0.17544	-4.79	1.519	153	14	enet	0.29755	2.8e-08	-1.5369	0.1243	0.759500338983051	9.87350440677966
		Brain_Amygdala	YBEY	21	47706251	47717665	0.431	rs2839371	-3.25	rs2839203	0.25624	5.07	-0.794	464	6	lasso	0.2825	7.07e-08	-1.4082	0.159	0.759500338983051	9.87350440677966
		Brain_Amygdala	YEATS2-AS1	3	1.84e+08	1.84e+08	0.307	rs262985	-2.12	rs897604	0.294029	-5.16	-0.009	476	31	enet	0.25768	3.12e-07	0.2088	0.834601	0.974962271252434	12.6745095262816
		Brain_Amygdala	YIPF2	19	11033454	11039357	0.625	rs10414743	2.96	rs17001095	0.02140	-3.02	-0.983	376	10	lasso	0.06863	0.00817	0.72681	0.46734	0.905335639097744	11.7693633082707
		Brain_Amygdala	YTHDC2	5	1.13e+08	1.13e+08	0.249	rs17326496	-4.17	rs9552	-0.00035	3.61	-2.848	564	564	blup	0.04271	0.0306	-1.7147	0.086393	0.70968496347032	9.22590452511415
		Brain_Amygdala	ZBED5	11	10800000	10900000	0.667	rs10500731	-3.20	rs16909393	2.22e-03	-2.87	0.934	724	34	enet	0.02605	0.0728	0.4925	0.622367	0.921687666666667	11.9819396666667
		Brain_Amygdala	ZBED5-AS1	11	10900000	10900000	0.691	rs10500731	-3.20	rs11043086	3.84e-02	-3.62	-0.857	722	71	enet	0.12676	0.000419	2.1544	0.031207	0.529120559633028	6.87856727522936
		Brain_Amygdala	ZBTB11-AS1	3	1.01e+08	1.01e+08	0.233	rs11713188	2.63	rs3804778	0.142286	4.72	0.455	342	7	lasso	0.20863	5.2e-06	0.6987	0.484711	0.908880872463768	11.815451342029
		Brain_Amygdala	ZBTB46	20	62375019	62462597	0.416	rs1535211	-3.20	rs6062521	1.34e-01	4.38	-0.550	433	6	lasso	0.10499	0.00129	-0.5148	0.60669	0.921687666666667	11.9819396666667
		Brain_Amygdala	ZBTB5	9	37400000	37500000	0.503	rs309444	-2.65	rs17508250	0.006638	-2.86	-0.949	444	444	blup	0.01762	0.115	-0.50030	0.61686	0.921687666666667	11.9819396666667
		Brain_Amygdala	ZC3H15	2	1.87e+08	1.87e+08	0.591	rs10497673	2.56	rs13407063	-0.00486	3.02	0.134	293	28	enet	0.01123	0.163	-0.5477	0.5839	0.918302754126846	11.937935803649
		Brain_Amygdala	ZCCHC11	1	52900000	5.3e+07	0.301	rs12127732	2.90	rs2762829	1.25e-01	4.66	-1.858	262	6	lasso	0.1926	1.26e-05	-1.81272	0.06987	0.67973027027027	8.83649351351351
		Brain_Amygdala	ZCWPW1	7	100000000	100000000	0.338	rs11977607	2.51	rs6965458	2.06e-01	4.50	-1.482	310	5	lasso	0.18605	1.8e-05	-1.8563	0.063418	0.65193704	8.47518152
		Brain_Amygdala	ZDHHC24	11	66300000	66300000	0.147	rs4397861	-2.62	rs6591216	-1.74e-03	-3.32	-1.123	260	260	blup	0.05518	0.0162	0.2508	0.801930	0.968377376171352	12.5889058902276
		Brain_Amygdala	ZDHHC6	10	1.14e+08	1.14e+08	0.354	rs11196134	3.51	rs4256909	0.014339	-4.14	0.136	444	4	lasso	0.06394	0.0104	-1.8596	0.06294	0.65193704	8.47518152
		Brain_Amygdala	ZFAND4	10	46100000	46200000	0.168	rs6593485	2.24	rs7894352	0.096035	-4.21	1.360	198	12	enet	0.11038	0.000976	-0.7867	0.43147	0.897357838150289	11.6656518959538
		Brain_Amygdala	ZFP14	19	36827162	36870101	0.379	rs2162296	2.83	rs12971293	0.03147	3.89	-0.738	303	6	lasso	0.06708	0.00883	0.81544	0.41482	0.886492995255042	11.5244089383155
		Brain_Amygdala	ZNF100	19	21905568	21950430	0.602	rs283144	-2.09	rs6511286	0.17917	5.03	0.166	298	7	lasso	0.34107	1.74e-09	0.58637	0.55763	0.915243299908842	11.898162898815
		Brain_Amygdala	ZNF117	7	64400000	64500000	0.359	rs1589895	3.09	rs2140724	1.52e-02	-3.84	1.374	257	17	enet	0.21259	4.17e-06	-1.8388	0.065941	0.665328491620112	8.64927039106145
		Brain_Amygdala	ZNF138	7	64300000	64300000	0.283	rs1589895	3.09	rs13236784	1.11e-01	-4.77	0.439	277	9	lasso	0.13828	0.00023	-0.9843	0.324959	0.859497236111111	11.1734640694444
		Brain_Amygdala	ZNF16	8	1.46e+08	1.46e+08	0.467	rs3824109	2.26	rs7013296	-0.00228	2.93	1.947	161	161	blup	0.01133	0.162	-0.874	3.82e-01	0.872766129441624	11.3459596827411
		Brain_Amygdala	ZNF17	19	57922531	57933307	0.488	rs862701	-2.65	rs10411904	0.18087	-4.66	0.621	493	12	lasso	0.19467	1.13e-05	-0.32129	0.74799	0.955116434628975	12.4165136501767
		Brain_Amygdala	ZNF212	7	1.49e+08	1.49e+08	0.455	rs855914	-3.34	rs3087882	1.43e-02	3.70	2.272	378	11	lasso	0.11493	0.000773	1.8577	0.063210	0.65193704	8.47518152
		Brain_Amygdala	ZNF23	16	71481500	71496998	0.394	rs16971009	-1.89	rs4788810	0.043500	3.86	-0.994	316	316	blup	0.1599	7.37e-05	-1.02084	0.30733	0.847985690184049	11.0238139723926
		Brain_Amygdala	ZNF232	17	5008836	5026411	0.369	rs3865353	-4.49	rs1805465	2.56e-02	-3.31	-0.204	431	431	blup	0.12587	0.000439	1.92313	5.45e-02	0.624493630573248	8.11841719745223
		Brain_Amygdala	ZNF252P	8	1.46e+08	1.46e+08	0.275	rs3824109	2.26	rs7000385	0.04023	3.30	-0.163	147	1	lasso	0.00572	0.225	-0.163	8.71e-01	0.985110843113033	12.8064409604694
		Brain_Amygdala	ZNF257	19	22235254	22274282	0.287	rs1391581	-2.38	rs7255049	0.03264	-3.82	-0.429	319	4	lasso	0.12365	0.000493	-0.21391	0.83061	0.974734109589041	12.6715434246575
		Brain_Amygdala	ZNF266	19	9523272	9546254	0.809	rs12979861	2.27	rs11880207	0.48236	-6.71	-0.803	394	38	enet	0.40744	1.76e-11	0.50011	0.61700	0.921687666666667	11.9819396666667
		Brain_Amygdala	ZNF273	7	64300000	64400000	0.464	rs1589895	3.09	rs13236784	2.47e-01	4.80	0.439	263	5	lasso	0.1886	1.57e-05	0.3118	0.755171	0.955717171929825	12.4243232350877
		Brain_Amygdala	ZNF300P1	5	1.5e+08	1.5e+08	0.734	rs4958872	4.91	rs1531543	0.29582	-5.87	2.413	536	30	enet	0.55657	6.78e-17	-2.2471	0.024632	0.495135641304348	6.43676333695652
		Brain_Amygdala	ZNF304	19	57862728	57871266	0.343	rs862701	-2.65	rs862703	0.01083	-4.29	1.084	509	7	lasso	0.09258	0.00242	-1.99024	0.04656	0.585744335664336	7.61467636363636
		Brain_Amygdala	ZNF366	5	71700000	71800000	0.565	rs10075937	2.77	rs2289279	-0.00922	-2.92	-0.254	345	345	blup	0.0323	0.0524	-1.0294	0.303272	0.845870275968992	10.9963135875969
		Brain_Amygdala	ZNF384	12	6780000	6800000	0.352	rs11064157	3.71	rs2041387	0.148326	4.08	-2.176	282	282	blup	0.22851	1.69e-06	-2.1166	0.03430	0.539382529411765	7.01197288235294
		Brain_Amygdala	ZNF404	19	44376515	44388203	0.462	rs12609635	2.90	rs8104290	0.32728	5.40	-0.689	460	29	enet	0.24813	5.47e-07	-1.57308	0.11570	0.75272238267148	9.78539097472924
		Brain_Amygdala	ZNF419	19	57999079	58006048	0.49	rs862701	-2.65	rs6510082	0.41753	6.07	-1.107	491	11	lasso	0.40002	3.01e-11	-1.18774	0.23494	0.818579332061069	10.6415313167939
		Brain_Amygdala	ZNF429	19	21688366	21739072	0.555	rs10423507	2.29	rs12151222	-0.01094	3.08	-0.139	299	55	enet	0.04248	0.0309	0.15335	0.87812	0.985110843113033	12.8064409604694
		Brain_Amygdala	ZNF462	9	1.1e+08	1.1e+08	0.328	rs10816406	3.19	rs6477554	0.027784	3.75	1.716	498	6	lasso	0.04023	0.0347	0.20812	0.83514	0.974962271252434	12.6745095262816
		Brain_Amygdala	ZNF470	19	57078880	57100279	0.391	rs8110561	3.22	rs4239476	0.09360	-4.54	-1.563	496	7	lasso	0.13407	0.000287	1.08789	0.27664	0.826369918699187	10.7428089430894
		Brain_Amygdala	ZNF473	19	50529204	50556671	0.675	rs892149	2.82	rs9676983	0.01783	-3.80	1.329	339	15	lasso	0.19292	1.24e-05	0.14103	0.88785	0.985951944444444	12.8173752777778
		Brain_Amygdala	ZNF500	16	4798240	4817625	0.264	rs3185547	-3.38	rs1684615	0.170059	4.71	0.787	388	2	lasso	0.13333	0.000298	0.83399	0.40429	0.881597224242424	11.4607639151515
		Brain_Amygdala	ZNF506	19	19896648	19932560	0.329	rs258576	2.56	rs12327770	0.20271	4.83	1.313	299	5	lasso	0.21128	4.48e-06	1.71586	0.08619	0.70968496347032	9.22590452511415
		Brain_Amygdala	ZNF514	2	95800000	95800000	0.63	rs12468777	-2.97	rs12471385	0.04860	3.47	0.876	114	36	enet	0.31966	6.97e-09	0.1586	0.8740	0.985110843113033	12.8064409604694
		Brain_Amygdala	ZNF534	19	52932440	52955568	0.549	rs7252166	-3.84	rs2290747	-0.00836	3.23	0.262	463	463	blup	0.02796	0.0658	-1.31961	0.18697	0.770770640732265	10.0200183295195
		Brain_Amygdala	ZNF561	19	9715356	9732075	0.273	rs889122	-2.15	rs10414485	0.21923	-4.65	0.634	361	1	lasso	0.16761	4.88e-05	-0.63400	0.52608	0.90927900656045	11.8206270852858
		Brain_Amygdala	ZNF568	19	37407231	37488834	0.237	rs2162296	2.83	rs10424574	0.06858	3.90	0.521	281	281	blup	0.10348	0.00139	0.09373	0.92533	0.986456973451328	12.8239406548673
		Brain_Amygdala	ZNF577	19	52359055	52391233	0.727	rs12459754	3.14	rs1056294	0.17172	-5.06	0.416	618	22	lasso	0.16689	5.08e-05	-0.42671	0.66959	0.928037295839753	12.0644848459168
		Brain_Amygdala	ZNF589	3	48300000	48300000	0.396	rs11711953	-3.56	rs6796490	0.250552	4.95	-1.440	249	4	lasso	0.23312	1.3e-06	-1.3979	0.162158	0.759500338983051	9.87350440677966
		Brain_Amygdala	ZNF607	19	38187264	38210691	0.211	rs332847	2.24	rs1725482	0.04364	-3.86	0.595	296	296	blup	0.09958	0.0017	0.07095	0.94344	0.986749422632794	12.8277424942263
		Brain_Amygdala	ZNF641	12	48700000	48700000	0.31	rs4760645	-3.33	rs2732465	0.008368	-3.57	0.862	471	471	blup	0.0681	0.00839	-1.4684	0.14200	0.759500338983051	9.87350440677966
		Brain_Amygdala	ZNF649	19	52392477	52408293	0.495	rs12459754	3.14	rs10422751	-0.01012	-3.18	-0.078	613	64	enet	0.01586	0.126	1.12500	0.26059	0.825516520210896	10.7317147627417
		Brain_Amygdala	ZNF660	3	44600000	44600000	0.261	rs3749193	2.28	rs939649	0.087462	4.86	1.193	316	316	blup	0.18934	1.51e-05	0.7338	0.463062	0.905335639097744	11.7693633082707
		Brain_Amygdala	ZNF667-AS1	19	56988619	57012035	0.533	rs8110561	3.22	rs7249981	0.07648	-4.58	0.480	510	510	blup	0.09307	0.00236	-0.97673	0.32870	0.859497236111111	11.1734640694444
		Brain_Amygdala	ZNF670	1	2.47e+08	2.47e+08	0.388	rs7512998	2.56	rs3806269	4.88e-02	4.01	1.263	465	7	lasso	0.04536	0.0267	0.38825	0.69783	0.937091044776119	12.1821835820896
		Brain_Amygdala	ZNF680	7	6.4e+07	6.4e+07	0.297	rs1589895	3.09	rs11763777	1.23e-01	-4.19	-1.067	312	312	blup	0.14746	0.000142	-0.3031	0.761804	0.958227997208653	12.4569639637125
		Brain_Amygdala	ZNF704	8	81500000	81800000	0.303	rs7009399	2.57	rs272593	-0.00845	-3.26	0.718	383	383	blup	0.11595	0.000733	0.511	6.09e-01	0.921687666666667	11.9819396666667
		Brain_Amygdala	ZNF717	3	75800000	75800000	0.805	rs17577554	-1.77	rs7624584	0.571135	7.01	-1.213	161	19	enet	0.55304	9.53e-17	-1.1675	0.242997	0.820432154264973	10.6656180054446
		Brain_Amygdala	ZNF718	4	125000	158000	0.343	rs6854818	3.37	rs7699689	6.90e-02	4.68	0.755	152	4	lasso	0.21076	4.61e-06	0.1063	0.915380	0.986456973451328	12.8239406548673
		Brain_Amygdala	ZNF720	16	31724550	31806190	0.225	rs1232539	3.05	rs7203345	0.185874	-4.42	1.059	207	1	lasso	0.17019	4.25e-05	-1.05900	0.28960	0.83225303514377	10.819289456869
		Brain_Amygdala	ZNF726	19	24097678	24127961	0.31	rs892147	-3.00	rs888316	-0.01033	-3.27	1.036	201	201	blup	0.05762	0.0143	-0.04515	0.96399	0.993350924398625	12.9135620171821
		Brain_Amygdala	ZNF738	19	21541732	21562104	0.251	rs2914638	-1.70	rs7258086	0.19942	-4.61	-0.764	285	2	lasso	0.16597	5.33e-05	0.64248	0.52056	0.908880872463768	11.815451342029
		Brain_Amygdala	ZNF749	19	57946697	57956853	0.763	rs862701	-2.65	rs11665675	0.54835	-6.89	0.975	491	5	enet	0.44565	9.94e-13	-0.90405	0.36597	0.870743783783784	11.3196691891892
		Brain_Amygdala	ZNF786	7	1.49e+08	1.49e+08	0.592	rs855914	-3.34	rs1202397	1.71e-02	-4.21	1.441	377	377	blup	0.0916	0.00255	-1.1954	0.231919	0.818579332061069	10.6415313167939
		Brain_Amygdala	ZNF850	19	37205285	37263727	0.237	rs2162296	2.83	rs3108210	0.01791	3.77	-0.378	274	274	blup	0.09964	0.00169	0.18889	0.85018	0.980431935897436	12.7456151666667
		Brain_Amygdala	ZNF880	19	52873170	52889048	0.862	rs7252166	-3.84	rs11084157	0.55234	7.12	-0.877	486	25	enet	0.6088	3.16e-19	-0.95844	0.33784	0.859497236111111	11.1734640694444
		Brain_Amygdala	ZP3	7	76100000	76100000	0.708	rs11505688	-3.67	rs2527935	4.01e-01	6.20	1.497	223	7	lasso	0.37748	1.48e-10	1.6942	0.090225	0.724513568281938	9.4186763876652
		Brain_Amygdala	ZSCAN20	1	33900000	3.4e+07	0.579	rs545170	-2.82	rs10737374	-9.35e-03	2.99	-0.881	471	79	enet	-0.00214	0.369	-1.07668	0.28162	0.826369918699187	10.7428089430894
		Brain_Amygdala	ZSWIM7	17	15879874	15897144	0.419	rs2856229	-3.24	rs2157991	3.31e-01	5.76	0.967	277	7	lasso	0.31893	7.31e-09	1.00841	3.13e-01	0.850541884730539	11.057044501497
		Brain_Amygdala	ZWILCH	15	66800000	66800000	0.736	rs2414916	-2.34	rs1440376	-0.00123	3.44	0.029	565	565	blup	0.14029	0.000207	0.5860	0.557876	0.915243299908842	11.898162898815
		Brain_Anterior_cingulate_cortex_BA24	A1BG	19	58856544	58864865	0.32	rs933670	-2.77	rs2375470	7.16e-03	-3.69	-0.043	326	3	lasso	0.007802	0.178	0.2522	0.80086	0.974177707473636	12.6643101971573
		Brain_Anterior_cingulate_cortex_BA24	AADAT	4	1.71e+08	1.71e+08	0.3447	rs6857404	4.17	rs4692780	0.102320	-3.99	1.206	354	42	enet	0.07843	0.00194	-0.3746	0.70797	0.962732884615385	12.5155275
		Brain_Anterior_cingulate_cortex_BA24	ABCC8	11	17400000	17500000	0.404	rs3802970	-2.47	rs2074312	0.05369	4.51	0.534	508	7	lasso	0.16527	7.54e-06	0.5465	0.58469	0.926079146268657	12.0390289014925
		Brain_Anterior_cingulate_cortex_BA24	ABHD12	20	25275379	25371619	0.173	rs4813547	-2.98	rs2258728	0.177037	4.87	-0.864	364	10	lasso	0.15466	1.52e-05	-0.83210	0.405352	0.863072603833866	11.2199438498403
		Brain_Anterior_cingulate_cortex_BA24	ABHD17AP4	22	21022124	21025272	0.168	rs4822389	3.32	rs552668	0.12839	-4.25	0.819	432	5	lasso	0.10265	0.000425	-1.5390	0.12380	0.709620811965812	9.22507055555556
		Brain_Anterior_cingulate_cortex_BA24	ABL2	1	1.79e+08	1.79e+08	0.289	rs16853647	2.468	rs1173077	0.088606	5.08	-1.581	447	21	enet	0.19936	7.62e-07	-0.39330	0.69410	0.962732884615385	12.5155275
		Brain_Anterior_cingulate_cortex_BA24	ABO	9	1.36e+08	1.36e+08	0.5014	rs28627930	-2.92	rs8176749	0.309572	6.24	-1.348	594	9	lasso	0.32792	5.7e-11	-1.36343	1.73e-01	0.762108005502063	9.90740407152682
		Brain_Anterior_cingulate_cortex_BA24	AC002398.5	19	36279778	36288787	0.5	rs2293695	-2.82	rs11667696	5.66e-02	-4.26	-0.546	417	43	enet	0.116162	0.000181	0.7187	0.47231	0.896712118439716	11.6572575397163
		Brain_Anterior_cingulate_cortex_BA24	AC002451.3	7	95200000	95200000	0.3319	rs7809951	3.02	rs3807892	8.27e-02	4.52	0.440	507	507	blup	0.0943	0.000717	-0.6425	5.21e-01	0.912174941709845	11.858274242228
		Brain_Anterior_cingulate_cortex_BA24	AC002456.2	7	90200000	90200000	0.5352	rs13224945	2.53	rs1978093	3.22e-01	6.29	0.502	450	16	lasso	0.36	4.09e-12	0.7556	4.50e-01	0.892893521965748	11.6076157855547
		Brain_Anterior_cingulate_cortex_BA24	AC002467.7	7	1.07e+08	1.07e+08	0.3039	rs4730271	-2.53	rs13224313	1.82e-01	4.59	-0.007	436	7	lasso	0.1431	3.21e-05	-0.5827	5.60e-01	0.922897672413793	11.9976697413793
		Brain_Anterior_cingulate_cortex_BA24	AC002472.13	22	21400249	21418457	0.727	rs4822389	3.32	rs12168111	0.40875	6.65	-1.852	348	10	lasso	0.43423	5.44e-15	-2.1713	0.02991	0.511943419354839	6.6552644516129
		Brain_Anterior_cingulate_cortex_BA24	AC003005.2	19	57989017	57994364	0.435	rs862701	-2.65	rs12981785	2.69e-01	-5.44	-0.262	488	9	lasso	0.261958	9.02e-09	0.6288	0.52950	0.912174941709845	11.858274242228
		Brain_Anterior_cingulate_cortex_BA24	AC003075.4	7	17300000	17300000	0.2422	rs11772758	2.87	rs17137735	1.17e-01	4.27	-0.638	610	6	lasso	0.1299	7.55e-05	-0.1838	8.54e-01	0.990788832989691	12.880254828866
		Brain_Anterior_cingulate_cortex_BA24	AC004166.6	7	74300000	74300000	0.4391	rs11514674	-2.26	rs35005436	6.95e-02	4.32	-0.146	88	3	lasso	0.2285	1.01e-07	-0.2119	8.32e-01	0.983878935412027	12.7904261603563
		Brain_Anterior_cingulate_cortex_BA24	AC004231.2	17	39077682	39132178	0.374	rs9899834	2.71	rs7214830	0.013809	4.63	-0.364	439	46	enet	0.1447	2.9e-05	1.10178	2.71e-01	0.796277341356674	10.3516054376368
		Brain_Anterior_cingulate_cortex_BA24	AC004540.4	7	26400000	26400000	0.3947	rs2040786	3.09	rs2250062	2.21e-01	4.95	0.352	499	8	lasso	0.1978	8.48e-07	0.0174	9.86e-01	1	13
		Brain_Anterior_cingulate_cortex_BA24	AC004540.5	7	26400000	26500000	0.3685	rs2040786	3.09	rs1013688	3.19e-01	-6.03	1.083	491	1	lasso	0.2919	9.59e-10	-1.0830	2.79e-01	0.797064593147752	10.3618397109208
		Brain_Anterior_cingulate_cortex_BA24	AC004562.1	17	67957848	67979679	0.4361	rs11868369	3.62	rs180110	0.069355	-4.35	0.486	418	28	enet	0.11974	0.000144	-0.88831	3.74e-01	0.849477437125748	11.0432066826347
		Brain_Anterior_cingulate_cortex_BA24	AC004899.1	7	48900000	48900000	0.342	rs4917030	-2.83	rs2215361	3.91e-02	4.14	0.104	447	24	enet	0.1036	0.000401	0.4942	6.21e-01	0.935381437464629	12.1599586870402
		Brain_Anterior_cingulate_cortex_BA24	AC004951.5	7	4.4e+07	4.4e+07	0.2391	rs2690381	3.53	rs4724284	1.09e-01	-4.05	-0.961	363	4	lasso	0.0939	0.000738	-0.3552	7.22e-01	0.962732884615385	12.5155275
		Brain_Anterior_cingulate_cortex_BA24	AC004980.7	7	76200000	76300000	0.3239	rs11505688	-3.67	rs35613536	2.92e-01	5.85	1.669	178	4	lasso	0.2719	4.34e-09	1.5608	1.19e-01	0.703925420353982	9.15103046460177
		Brain_Anterior_cingulate_cortex_BA24	AC005013.5	7	2.9e+07	2.9e+07	0.6082	rs10262205	3.20	rs245912	4.38e-02	-4.21	0.211	687	57	enet	0.2471	2.66e-08	-1.8242	6.81e-02	0.597316426229508	7.76511354098361
		Brain_Anterior_cingulate_cortex_BA24	AC005062.2	7	20000000	20200000	0.2783	rs4719621	3.25	rs12700141	-3.62e-03	-3.25	0.957	528	528	blup	0.0447	0.0159	0.2189	8.27e-01	0.982975689346464	12.778683961504
		Brain_Anterior_cingulate_cortex_BA24	AC005082.1	7	23200000	23200000	0.2372	rs2069837	2.56	rs6953996	9.07e-02	-4.62	0.778	427	427	blup	0.089	0.001	-1.0277	3.04e-01	0.813836528758829	10.5798748738648
		Brain_Anterior_cingulate_cortex_BA24	AC005154.6	7	30600000	30600000	0.8273	rs255151	-3.06	rs38487	5.70e-01	7.83	1.163	468	18	lasso	0.5718	1.85e-21	1.1361	2.56e-01	0.784258660508083	10.1953625866051
		Brain_Anterior_cingulate_cortex_BA24	AC005154.7	7	30600000	30600000	0.528	rs255151	-3.06	rs38487	1.02e-01	5.38	1.163	462	10	lasso	0.2323	7.67e-08	1.2849	1.99e-01	0.762108005502063	9.90740407152682
		Brain_Anterior_cingulate_cortex_BA24	AC005324.6	17	15638385	15647113	0.502	rs2856229	-3.24	rs2240593	0.124953	5.00	1.824	339	12	lasso	0.22282	1.5e-07	1.15325	2.49e-01	0.784258660508083	10.1953625866051
		Brain_Anterior_cingulate_cortex_BA24	AC005336.4	19	16021392	16022634	0.368	rs7259202	-2.66	rs10403813	2.54e-02	4.05	0.495	546	546	blup	0.20015	7.22e-07	-0.5398	0.58932	0.928943386714116	12.0762640272835
		Brain_Anterior_cingulate_cortex_BA24	AC005363.9	16	2013841	2014096	0.531	rs2238373	2.21	rs338791	0.268512	5.85	0.322	447	11	enet	0.258	1.18e-08	0.01014	9.92e-01	1	13
		Brain_Anterior_cingulate_cortex_BA24	AC005754.8	5	1.4e+08	1.41e+08	0.4813	rs17208383	-2.67	rs246674	7.67e-02	3.99	0.275	435	41	enet	0.13629	5e-05	-1.2583	0.20827	0.762108005502063	9.90740407152682
		Brain_Anterior_cingulate_cortex_BA24	AC005775.2	19	490046	501624	0.624	rs10414938	-3.53	rs10415416	4.31e-01	-6.87	-0.034	382	16	enet	0.447908	1.47e-15	0.3642	0.71570	0.962732884615385	12.5155275
		Brain_Anterior_cingulate_cortex_BA24	AC006050.2	17	28900490	28903481	0.7454	rs35958868	-2.28	rs216462	0.405066	7.12	-0.370	297	297	blup	0.47796	7.32e-17	-0.06015	9.52e-01	0.999505109295994	12.9935664208479
		Brain_Anterior_cingulate_cortex_BA24	AC006116.15	19	56858450	56859552	0.429	rs8110561	3.22	rs381809	-5.98e-03	2.82	1.922	559	559	blup	0.04933	0.0119	0.1771	0.85943	0.990788832989691	12.880254828866
		Brain_Anterior_cingulate_cortex_BA24	AC007228.11	19	57056935	57078780	0.505	rs8110561	3.22	rs12981980	5.26e-02	5.59	-0.420	497	497	blup	0.188933	1.55e-06	-0.1539	0.87766	0.990788832989691	12.880254828866
		Brain_Anterior_cingulate_cortex_BA24	AC007277.3	2	1.71e+08	1.72e+08	0.3045	rs7596971	3.52	rs953680	0.11184	4.34	0.691	473	3	lasso	0.1644	7.98e-06	0.53288	0.59412	0.93015834295612	12.0920584584296
		Brain_Anterior_cingulate_cortex_BA24	AC007375.1	14	77600000	77600000	0.436	rs3742752	3.55	rs2102262	0.19177	4.80	-0.8030	538	7	lasso	0.0887	0.00102	-0.584180	5.59e-01	0.922897672413793	11.9976697413793
		Brain_Anterior_cingulate_cortex_BA24	AC007390.5	2	37400000	37400000	0.3554	rs759428	-2.33	rs10206380	0.08444	4.79	0.208	513	9	enet	0.1421	3.43e-05	0.49324	0.62184	0.935381437464629	12.1599586870402
		Brain_Anterior_cingulate_cortex_BA24	AC007405.2	2	1.72e+08	1.72e+08	0.5192	rs7596971	3.52	rs10930438	0.26533	5.59	0.716	466	4	lasso	0.2251	1.28e-07	0.43253	0.66535	0.951334924568966	12.3673540193966
		Brain_Anterior_cingulate_cortex_BA24	AC007405.6	2	1.72e+08	1.72e+08	0.2729	rs7596971	3.52	rs953680	0.09635	4.59	0.691	451	11	enet	0.1099	0.000269	0.69697	0.48582	0.898509763231198	11.6806269220056
		Brain_Anterior_cingulate_cortex_BA24	AC007405.8	2	1.72e+08	1.72e+08	0.3036	rs7596971	3.52	rs3828275	-0.00849	-3.26	-0.470	432	432	blup	0.0134	0.121	-0.61163	0.54078	0.917372162196679	11.9258381085568
		Brain_Anterior_cingulate_cortex_BA24	AC007773.2	19	32880956	32895914	0.231	rs4804978	2.92	rs10415954	1.00e-01	-4.17	0.448	414	7	lasso	0.072653	0.00278	-1.2515	0.21076	0.765001606425703	9.94502088353414
		Brain_Anterior_cingulate_cortex_BA24	AC007966.1	2	1.87e+08	1.87e+08	0.5878	rs17403192	2.71	rs4334457	0.51243	7.56	-0.686	294	2	lasso	0.455	7.32e-16	-0.63708	0.52408	0.912174941709845	11.858274242228
		Brain_Anterior_cingulate_cortex_BA24	AC007970.1	2	2.11e+08	2.11e+08	0.2426	rs2539861	2.58	rs16844213	-0.00846	-3.44	-0.766	330	330	blup	0.0567	0.00752	-0.23820	0.81173	0.977421052631579	12.7064736842105
		Brain_Anterior_cingulate_cortex_BA24	AC008060.7	7	1.55e+08	1.55e+08	0.6899	rs4960718	-3.09	rs4716545	3.18e-01	-5.95	0.940	565	8	lasso	0.3053	3.41e-10	-0.3410	7.33e-01	0.963612130987292	12.5269577028348
		Brain_Anterior_cingulate_cortex_BA24	AC008073.7	2	24400000	24400000	0.4647	rs14388	3.08	rs10185445	0.35970	6.75	0.338	283	10	lasso	0.3792	7.9e-13	0.80635	0.42004	0.876073993710692	11.388961918239
		Brain_Anterior_cingulate_cortex_BA24	AC008746.12	19	54949847	54950362	0.396	rs11574583	3.56	rs7259673	4.53e-02	3.83	0.944	457	6	lasso	0.034936	0.0294	0.6894	0.49055	0.901416629910407	11.7184161888353
		Brain_Anterior_cingulate_cortex_BA24	AC009120.6	16	74339100	74369244	0.273	rs4402595	2.88	rs13334448	0.107594	-4.25	-0.127	352	11	lasso	0.056	0.00784	-0.01804	9.86e-01	1	13
		Brain_Anterior_cingulate_cortex_BA24	AC009404.2	2	1.19e+08	1.19e+08	0.3863	rs13025020	2.41	rs11690896	0.01795	-4.23	0.470	469	469	blup	0.0939	0.000735	-0.35384	0.72346	0.962732884615385	12.5155275
		Brain_Anterior_cingulate_cortex_BA24	AC010524.2	19	49871962	49891338	0.226	rs2288481	2.96	rs2288481	9.55e-02	-4.44	2.959	371	3	lasso	0.05283	0.00955	-2.4651	0.01370	0.392923263157895	5.10800242105263
		Brain_Anterior_cingulate_cortex_BA24	AC011330.5	15	4.4e+07	4.4e+07	0.26	rs17725343	-2.40	rs8038068	0.130336	-4.73	-0.681	263	5	lasso	0.16902	5.88e-06	0.652808	0.513880	0.908256226879574	11.8073309494345
		Brain_Anterior_cingulate_cortex_BA24	AC011899.9	7	1.58e+08	1.58e+08	0.4092	rs6952172	-2.97	rs221296	-3.65e-03	-3.54	-1.006	487	31	enet	0.0356	0.0281	0.4299	6.67e-01	0.951371505376344	12.3678295698925
		Brain_Anterior_cingulate_cortex_BA24	AC012146.7	17	5014763	5017674	0.3702	rs3865353	-4.49	rs3887446	0.275567	-5.50	-2.016	429	6	lasso	0.26877	5.45e-09	2.10686	3.51e-02	0.542052841530055	7.04668693989071
		Brain_Anterior_cingulate_cortex_BA24	AC012309.5	19	37742814	37756437	0.89	rs826969	2.73	rs320881	6.44e-01	8.35	-1.048	280	10	lasso	0.666602	2.98e-27	-1.2780	0.20124	0.762108005502063	9.90740407152682
		Brain_Anterior_cingulate_cortex_BA24	AC012358.4	2	55500000	55500000	0.2363	rs10168513	-4.26	rs4435493	0.01693	3.58	1.796	507	507	blup	0.0204	0.0752	1.06059	0.28888	0.804195844700944	10.4545459811123
		Brain_Anterior_cingulate_cortex_BA24	AC012487.2	2	1.09e+08	1.09e+08	0.1655	rs4676175	-2.05	rs11123706	0.02050	-3.47	-0.040	356	356	blup	0.1141	0.000207	0.90606	0.36490	0.842878295847751	10.9574178460208
		Brain_Anterior_cingulate_cortex_BA24	AC016683.6	2	1.14e+08	1.14e+08	0.4535	rs11692391	-3.51	rs11123172	0.16660	-5.34	-1.530	457	457	blup	0.3259	6.71e-11	-0.09837	0.92164	0.993536723163842	12.9159774011299
		Brain_Anterior_cingulate_cortex_BA24	AC016722.2	2	47100000	47100000	0.4323	rs9967800	-3.06	rs17035808	0.04269	3.87	-0.133	597	35	enet	0.1457	2.72e-05	0.33022	0.74124	0.963612130987292	12.5269577028348
		Brain_Anterior_cingulate_cortex_BA24	AC018641.7	7	32500000	32500000	0.3416	rs215714	-2.74	rs6462391	1.13e-01	4.99	-0.261	510	23	enet	0.1529	1.7e-05	-0.0900	9.28e-01	0.993536723163842	12.9159774011299
		Brain_Anterior_cingulate_cortex_BA24	AC018865.8	2	1.31e+08	1.31e+08	0.2238	rs12475827	-1.76	rs6431145	0.14152	-4.46	0.360	239	239	blup	0.1068	0.000327	-1.50735	0.13172	0.72008522417154	9.36110791423002
		Brain_Anterior_cingulate_cortex_BA24	AC020907.2	19	35628549	35630344	0.372	rs2293695	-2.82	rs12461849	2.20e-01	-5.09	0.048	490	15	enet	0.152468	1.75e-05	-0.3254	0.74485	0.964375182481752	12.5368773722628
		Brain_Anterior_cingulate_cortex_BA24	AC021860.1	4	38600000	38600000	0.5733	rs10517485	2.92	rs337645	0.043617	-4.38	-0.873	603	7	lasso	0.05287	0.00953	1.1830	0.23679	0.78074	10.14962
		Brain_Anterior_cingulate_cortex_BA24	AC022153.1	19	28393503	28475651	0.176	rs988728	-1.64	rs10401215	9.86e-02	-4.74	-0.626	345	4	lasso	0.111485	0.000243	0.7090	0.47830	0.89711670414617	11.6625171539002
		Brain_Anterior_cingulate_cortex_BA24	AC025811.3	19	22638790	22639261	0.494	rs1842013	2.50	rs1704019	1.74e-01	4.46	0.818	316	6	lasso	0.208163	4.16e-07	0.7536	0.45108	0.892893521965748	11.6076157855547
		Brain_Anterior_cingulate_cortex_BA24	AC026740.1	5	668000	669000	0.2534	rs9654453	-3.18	rs588820	2.92e-02	-3.42	-2.310	351	351	blup	0.06182	0.00545	0.4549	0.64915	0.945038475041141	12.2855001755348
		Brain_Anterior_cingulate_cortex_BA24	AC034220.3	5	1.32e+08	1.32e+08	0.3496	rs11749545	2.02	rs274559	3.34e-01	-6.21	-0.672	419	5	lasso	0.32862	5.39e-11	0.6369	0.52419	0.912174941709845	11.858274242228
		Brain_Anterior_cingulate_cortex_BA24	AC034243.1	5	1.38e+08	1.38e+08	0.2311	rs3756765	-3.75	rs825761	3.20e-01	6.18	-0.179	306	10	lasso	0.31057	2.26e-10	0.1450	0.88470	0.990788832989691	12.880254828866
		Brain_Anterior_cingulate_cortex_BA24	AC062028.1	2	11200000	11300000	0.3296	rs10182407	-3.40	rs6752604	0.04819	-3.88	1.887	505	505	blup	0.0623	0.0053	0.01393	0.98889	1	13
		Brain_Anterior_cingulate_cortex_BA24	AC068039.4	2	1.73e+08	1.73e+08	0.5451	rs13422195	-2.60	rs908670	0.58963	8.16	-0.868	406	8	lasso	0.5962	8.06e-23	-0.75635	0.44944	0.892893521965748	11.6076157855547
		Brain_Anterior_cingulate_cortex_BA24	AC068057.2	2	1.05e+08	1.05e+08	0.5762	rs6543284	-3.22	rs403491	0.26450	5.75	0.615	378	11	lasso	0.2416	3.95e-08	0.29406	0.76871	0.966025335208626	12.5583293577121
		Brain_Anterior_cingulate_cortex_BA24	AC068282.3	2	1.28e+08	1.28e+08	0.8051	rs2304518	-2.59	rs13429925	0.63752	8.68	0.857	440	38	enet	0.6703	1.66e-27	0.93172	0.35148	0.840651672597865	10.9284717437722
		Brain_Anterior_cingulate_cortex_BA24	AC069213.1	3	1.95e+08	1.95e+08	0.8719	rs1874104	-3.22	rs4677617	0.33393	6.05	1.596	298	30	enet	0.4123	4.2e-14	1.1575	0.24706	0.784258660508083	10.1953625866051
		Brain_Anterior_cingulate_cortex_BA24	AC069513.4	3	1.95e+08	1.95e+08	0.6066	rs13082563	2.20	rs4677617	0.17423	5.39	1.596	284	10	lasso	0.3651	2.65e-12	0.8772	0.38039	0.856684779286927	11.1369021307301
		Brain_Anterior_cingulate_cortex_BA24	AC073869.2	2	1.32e+08	1.32e+08	0.467	rs12474409	-1.87	rs10203334	0.11963	-4.98	-1.088	195	7	lasso	0.1016	0.000455	1.30379	0.19230	0.762108005502063	9.90740407152682
		Brain_Anterior_cingulate_cortex_BA24	AC074289.1	2	64400000	64500000	0.3573	rs2070063	3.01	rs17690928	-0.00813	-4.21	1.913	397	22	enet	0.1366	4.89e-05	-2.18803	0.02867	0.507076733333333	6.59199753333333
		Brain_Anterior_cingulate_cortex_BA24	AC079210.1	17	66539369	66542970	0.3572	rs1860040	2.46	rs4147968	0.044422	4.09	-0.490	447	25	enet	0.0688	0.00353	-0.71747	4.73e-01	0.896712118439716	11.6572575397163
		Brain_Anterior_cingulate_cortex_BA24	AC079776.7	2	1.31e+08	1.31e+08	0.2931	rs11680033	-1.99	rs1922633	0.23662	-5.17	-0.201	257	1	lasso	0.2074	4.38e-07	0.20100	0.84070	0.987082398409894	12.8320711793286
		Brain_Anterior_cingulate_cortex_BA24	AC079922.3	2	1.13e+08	1.13e+08	0.5087	rs11692391	-3.51	rs12996187	0.26843	6.07	0.076	478	36	enet	0.3322	4.04e-11	-1.03946	0.29859	0.808169452332657	10.5062028803245
		Brain_Anterior_cingulate_cortex_BA24	AC090945.1	3	15900000	15900000	0.2931	rs2739046	-3.39	rs17041602	0.08409	4.60	-1.385	474	12	enet	0.0765	0.00219	-1.2467	0.21250	0.765001606425703	9.94502088353414
		Brain_Anterior_cingulate_cortex_BA24	AC091729.9	7	1200000	1200000	0.7779	rs4442018	-4.12	rs2960839	6.45e-01	8.53	0.621	399	16	lasso	0.6785	4.31e-28	0.3456	7.30e-01	0.963612130987292	12.5269577028348
		Brain_Anterior_cingulate_cortex_BA24	AC092295.7	19	37063972	37085610	0.457	rs2162296	2.83	rs7259256	3.15e-01	5.95	1.177	306	306	blup	0.291861	9.59e-10	-0.2748	0.78346	0.970243522304833	12.6131657899628
		Brain_Anterior_cingulate_cortex_BA24	AC092839.1	2	54800000	54800000	0.3068	rs2116491	3.39	rs6704769	0.10929	4.27	-1.891	549	549	blup	0.082	0.00156	-0.62842	0.52973	0.912174941709845	11.858274242228
		Brain_Anterior_cingulate_cortex_BA24	AC093162.5	2	85500000	85500000	0.3278	rs17025989	3.38	rs6722568	0.01557	3.68	1.359	447	447	blup	0.0562	0.00773	-1.97893	0.04782	0.557362719298246	7.24571535087719
		Brain_Anterior_cingulate_cortex_BA24	AC093495.4	3	14200000	14200000	0.2233	rs7639216	2.41	rs2733552	0.06672	3.78	-0.092	565	565	blup	0.1047	0.000375	0.0846	0.93255	0.994230136601045	12.9249917758136
		Brain_Anterior_cingulate_cortex_BA24	AC093590.1	2	200000000	2.01e+08	0.2501	rs9288302	-2.51	rs17252512	-0.00837	-3.15	0.822	282	282	blup	0.0371	0.0256	0.30444	0.76079	0.966025335208626	12.5583293577121
		Brain_Anterior_cingulate_cortex_BA24	AC093642.3	2	2.43e+08	2.43e+08	0.2688	rs7595071	-3.56	rs12987998	0.13460	4.40	-1.112	134	134	blup	0.114	0.000208	-1.36420	0.17250	0.762108005502063	9.90740407152682
		Brain_Anterior_cingulate_cortex_BA24	AC093668.2	7	1.02e+08	1.02e+08	0.4384	rs10249739	-2.93	rs6465866	2.64e-01	5.81	0.554	242	242	blup	0.2128	3.03e-07	0.9457	3.44e-01	0.837454766697164	10.8869119670631
		Brain_Anterior_cingulate_cortex_BA24	AC093838.4	2	1.32e+08	1.32e+08	0.8008	rs12474409	-1.87	rs12472061	0.49044	-7.43	0.709	164	14	enet	0.4809	5.39e-17	-0.77270	0.43970	0.891156684491979	11.5850368983957
		Brain_Anterior_cingulate_cortex_BA24	AC103965.1	15	84900000	84900000	0.341	rs11259926	2.61	rs3860265	0.245393	-5.78	-0.508	246	246	blup	0.26582	6.79e-09	0.430673	0.666706	0.951371505376344	12.3678295698925
		Brain_Anterior_cingulate_cortex_BA24	AC104135.2	2	75100000	75200000	0.4244	rs3771766	2.74	rs7575416	0.29197	5.87	-0.830	457	4	lasso	0.3014	4.61e-10	-1.05195	0.29282	0.808169452332657	10.5062028803245
		Brain_Anterior_cingulate_cortex_BA24	AC104135.3	2	75100000	75200000	0.676	rs3771766	2.74	rs7575416	0.36962	6.65	-0.830	457	36	enet	0.4723	1.31e-16	-0.08481	0.93241	0.994230136601045	12.9249917758136
		Brain_Anterior_cingulate_cortex_BA24	AC104653.1	2	1.15e+08	1.15e+08	0.2916	rs3132025	-3.16	rs4571059	0.23520	-5.33	-0.286	295	5	lasso	0.2134	2.9e-07	0.11546	0.90808	0.991610438884331	12.8909357054963
		Brain_Anterior_cingulate_cortex_BA24	AC105339.1	15	83400000	83400000	0.227	rs12900374	-4.51	rs12442119	0.081340	-4.14	-1.177	236	3	lasso	0.11429	0.000204	2.044000	0.040954	0.551351188118812	7.16756544554455
		Brain_Anterior_cingulate_cortex_BA24	AC108004.2	17	33615	41378	0.4076	rs9915773	3.32	rs8073847	-0.000422	3.24	-0.473	199	199	blup	0.06809	0.00369	-1.27042	2.04e-01	0.762108005502063	9.90740407152682
		Brain_Anterior_cingulate_cortex_BA24	AC108488.3	2	3610000	3610000	0.9438	rs4514905	-2.74	rs4583476	0.69648	-8.69	-1.529	562	65	enet	0.6766	5.91e-28	1.45452	0.14580	0.73486595463138	9.55325741020794
		Brain_Anterior_cingulate_cortex_BA24	AC113607.1	2	780000	864000	0.3416	rs2293085	2.94	rs4263142	0.19108	4.74	-1.398	464	464	blup	0.0782	0.00197	-1.68796	0.09142	0.641632962962963	8.34122851851852
		Brain_Anterior_cingulate_cortex_BA24	AC114730.3	2	2.43e+08	2.43e+08	0.6733	rs7595071	-3.56	rs34761249	0.46934	7.45	-0.889	192	23	enet	0.4536	8.44e-16	-0.80816	0.41900	0.875281102362205	11.3786543307087
		Brain_Anterior_cingulate_cortex_BA24	AC123768.4	15	32900000	32900000	0.395	rs10519747	-3.07	rs11632524	0.136081	4.36	2.003	404	404	blup	0.09242	0.000809	-0.180117	0.857061	0.990788832989691	12.880254828866
		Brain_Anterior_cingulate_cortex_BA24	AC125232.1	2	87300000	87300000	0.4126	rs4432450	-1.74	rs17041053	0.31914	-5.91	-0.285	107	4	lasso	0.3062	3.18e-10	0.42514	0.67074	0.954255822174612	12.40532568827
		Brain_Anterior_cingulate_cortex_BA24	AC127904.2	3	1.97e+08	1.97e+08	0.4028	rs7614173	3.39	rs555582	0.02515	3.84	-0.959	445	445	blup	0.0518	0.0102	0.0505	0.95971	0.999505109295994	12.9935664208479
		Brain_Anterior_cingulate_cortex_BA24	AC137932.5	16	89363916	89364724	0.261	rs455527	-3.24	rs3096294	0.061506	4.17	-1.236	404	6	lasso	0.0499	0.0115	-1.06665	2.86e-01	0.80117807368421	10.4153149578947
		Brain_Anterior_cingulate_cortex_BA24	AC138783.12	7	74700000	74700000	0.3211	rs3757602	1.90	rs1167829	2.23e-01	5.26	0.888	45	13	enet	0.2175	2.18e-07	0.7970	4.25e-01	0.878134735202492	11.4157515576324
		Brain_Anterior_cingulate_cortex_BA24	AC139100.3	18	77941563	77960875	0.357	rs4799110	-2.87	rs1050919	0.32679	6.04	-1.509	224	3	lasso	0.248373	2.43e-08	-1.7203	0.085371	0.63332061281337	8.23316796657382
		Brain_Anterior_cingulate_cortex_BA24	AC144831.1	17	81061205	81063860	0.2885	rs9911217	-2.06	rs4789817	0.110859	-4.05	-1.394	234	16	enet	0.23588	5.96e-08	1.86517	6.22e-02	0.595919350180505	7.74695155234657
		Brain_Anterior_cingulate_cortex_BA24	AC159540.1	2	98100000	98100000	0.4097	rs6748809	-1.46	rs11164114	0.29374	6.46	-1.241	132	6	lasso	0.3264	6.42e-11	-0.84124	0.40021	0.862171382376718	11.2082279708973
		Brain_Anterior_cingulate_cortex_BA24	AC195454.1	4	40300000	40300000	0.2301	rs2732078	-3.38	rs11728461	0.111170	-4.41	-0.132	432	6	lasso	0.13182	6.66e-05	-0.1358	0.89200	0.990788832989691	12.880254828866
		Brain_Anterior_cingulate_cortex_BA24	ACAA1	3	38100000	38200000	0.3535	rs9816217	-3.45	rs4679027	0.02004	-4.06	-1.032	424	424	blup	0.0871	0.00113	1.5157	0.12960	0.72008522417154	9.36110791423002
		Brain_Anterior_cingulate_cortex_BA24	ACAA2	18	47309869	47340330	0.322	rs11875600	-2.94	rs2457971	0.00320	3.57	0.182	566	566	blup	0.075672	0.0023	0.0928	0.926031	0.993536723163842	12.9159774011299
		Brain_Anterior_cingulate_cortex_BA24	ACAD9	3	1.29e+08	1.29e+08	0.443	rs10934881	3.52	rs3755593	0.35302	6.35	0.453	356	2	lasso	0.2741	3.67e-09	0.4595	0.64590	0.945038475041141	12.2855001755348
		Brain_Anterior_cingulate_cortex_BA24	ACADS	12	1.21e+08	1.21e+08	0.508	rs532140	-3.30	rs2239760	0.170154	5.55	0.704	450	34	enet	0.27301	3.98e-09	-0.4279	0.66872	0.95280030075188	12.3864039097744
		Brain_Anterior_cingulate_cortex_BA24	ACAP2	3	1.95e+08	1.95e+08	0.3835	rs7653402	-3.62	rs1538767	0.20956	5.90	-0.497	361	20	enet	0.2685	5.55e-09	-0.3686	0.71244	0.962732884615385	12.5155275
		Brain_Anterior_cingulate_cortex_BA24	ACAT1	11	1.08e+08	1.08e+08	0.348	rs11212304	-3.10	rs4987876	0.10134	-4.07	-1.810	366	366	blup	0.07094	0.00309	0.0992	0.92095	0.993536723163842	12.9159774011299
		Brain_Anterior_cingulate_cortex_BA24	ACCS	11	44100000	44100000	0.528	rs6485535	2.77	rs178525	0.04614	-4.64	0.081	531	9	lasso	0.22921	9.56e-08	0.5156	0.60617	0.93015834295612	12.0920584584296
		Brain_Anterior_cingulate_cortex_BA24	ACKR2	3	42800000	42900000	0.2958	rs33510	-2.75	rs339676	0.13353	4.61	-1.518	441	8	lasso	0.1239	0.000111	-1.9017	0.05720	0.58558393129771	7.61259110687023
		Brain_Anterior_cingulate_cortex_BA24	ACOT1	14	7.4e+07	7.4e+07	0.662	rs12897861	2.46	rs7151745	0.09869	4.49	1.8390	356	56	enet	0.1058	0.000348	1.627631	1.04e-01	0.666454106280193	8.66390338164251
		Brain_Anterior_cingulate_cortex_BA24	ACOT2	14	7.4e+07	7.4e+07	0.435	rs12897861	2.46	rs6574128	0.24068	5.28	-0.3170	362	5	lasso	0.2363	5.79e-08	-0.270169	7.87e-01	0.970243522304833	12.6131657899628
		Brain_Anterior_cingulate_cortex_BA24	ACOT4	14	74100000	74100000	0.361	rs12897861	2.46	rs12891009	0.07052	4.30	0.8680	377	10	lasso	0.0789	0.00188	0.392153	6.95e-01	0.962732884615385	12.5155275
		Brain_Anterior_cingulate_cortex_BA24	ACOT6	14	74100000	74100000	0.456	rs12897861	2.46	rs10136341	0.33108	-6.05	0.1750	379	4	lasso	0.3257	6.79e-11	-0.192755	8.47e-01	0.987953876923077	12.8434004
		Brain_Anterior_cingulate_cortex_BA24	ACP6	1	1.47e+08	1.47e+08	0.642	rs10494244	2.573	rs12119079	0.324597	-6.06	0.191	414	12	lasso	0.2565	1.35e-08	0.02287	0.98175	1	13
		Brain_Anterior_cingulate_cortex_BA24	ACSF3	16	89154783	89222254	0.455	rs455527	-3.24	rs7200676	0.113463	5.03	0.651	436	28	enet	0.277	2.92e-09	0.09015	9.28e-01	0.993536723163842	12.9159774011299
		Brain_Anterior_cingulate_cortex_BA24	ACTR10	14	58700000	58700000	0.367	rs8007124	-2.92	rs7150530	0.11621	5.21	0.7810	396	6	lasso	0.2464	2.8e-08	1.164962	2.44e-01	0.784258660508083	10.1953625866051
		Brain_Anterior_cingulate_cortex_BA24	ACTR8	3	53900000	53900000	0.4674	rs2612027	-2.72	rs3017	0.22722	-5.62	-0.189	507	8	lasso	0.2444	3.23e-08	0.5791	0.56253	0.922897672413793	11.9976697413793
		Brain_Anterior_cingulate_cortex_BA24	ADAL	15	43600000	43600000	0.408	rs17776090	-2.55	rs3809481	0.163603	-5.51	1.145	265	265	blup	0.24083	4.18e-08	-0.312684	0.754521	0.966025335208626	12.5583293577121
		Brain_Anterior_cingulate_cortex_BA24	ADAM1A	12	1.12e+08	1.12e+08	0.477	rs593226	3.35	rs16941831	0.036846	3.97	1.129	186	186	blup	0.15122	1.9e-05	-0.7247	0.46862	0.896712118439716	11.6572575397163
		Brain_Anterior_cingulate_cortex_BA24	ADAMTS13	9	1.36e+08	1.36e+08	0.4736	rs28627930	-2.92	rs12342395	0.108336	4.06	-0.566	605	9	lasso	0.11726	0.000169	0.37108	7.11e-01	0.962732884615385	12.5155275
		Brain_Anterior_cingulate_cortex_BA24	ADAMTS14	10	72400000	72500000	0.342	rs12772655	-3.26	rs1761741	-0.007322	-3.72	0.955	682	682	blup	0.03044	0.0392	-2.67163	0.00755	0.310605076923077	4.037866
		Brain_Anterior_cingulate_cortex_BA24	ADAMTS18	16	77281710	77469011	0.597	rs1393432	2.60	rs2650905	0.433459	6.95	0.379	854	5	lasso	0.415	3.19e-14	0.30141	7.63e-01	0.966025335208626	12.5583293577121
		Brain_Anterior_cingulate_cortex_BA24	ADARB1	21	46494484	46646478	0.356	rs3788145	3.40	rs914219	0.020722	3.94	-2.773	602	602	blup	0.0476	0.0132	-0.4142	0.6787	0.957957256778309	12.453444338118
		Brain_Anterior_cingulate_cortex_BA24	ADARB2-AS1	10	1570000	1600000	0.618	rs7896371	-3.66	rs11250610	0.010627	-3.68	-0.276	715	715	blup	0.06199	0.00539	-1.11147	0.26637	0.792241715246637	10.2991422982063
		Brain_Anterior_cingulate_cortex_BA24	ADAT1	16	75630879	75657198	0.222	rs17765278	3.62	rs3743598	0.009912	3.65	0.074	391	391	blup	0.0957	0.000657	-0.40530	6.85e-01	0.961028556319408	12.4933712321523
		Brain_Anterior_cingulate_cortex_BA24	ADC	1	33500000	33600000	0.275	rs10914632	-2.740	rs12565354	0.030036	3.95	0.003	349	9	lasso	0.05217	0.00995	-0.77278	0.43965	0.891156684491979	11.5850368983957
		Brain_Anterior_cingulate_cortex_BA24	ADCY10	1	1.68e+08	1.68e+08	0.305	rs2988277	-3.478	rs1050037	-0.009320	3.49	-0.469	545	545	blup	0.05902	0.00649	-0.01495	0.98807	1	13
		Brain_Anterior_cingulate_cortex_BA24	ADCY10P1	6	41100000	41100000	0.738	rs749659	3.00	rs878998	0.173433	5.61	0.473	568	16	lasso	0.2367	5.62e-08	-0.05265	0.95801	0.999505109295994	12.9935664208479
		Brain_Anterior_cingulate_cortex_BA24	ADH5	4	100000000	100000000	0.4255	rs1159918	-4.08	rs2654849	-0.005593	3.84	-2.369	502	502	blup	0.0712	0.00304	-1.4823	0.13826	0.72008522417154	9.36110791423002
		Brain_Anterior_cingulate_cortex_BA24	ADHFE1	8	67300000	67400000	0.418	rs7837333	-3.02	rs2719008	0.29956	5.94	2.023	303	4	lasso	0.2605	1.01e-08	2.1367	0.03262	0.532227607361963	6.91895889570552
		Brain_Anterior_cingulate_cortex_BA24	ADI1	2	3500000	3520000	0.4098	rs4514905	-2.74	rs12620727	0.08170	-4.91	1.138	567	12	lasso	0.1158	0.000185	-1.70180	0.08879	0.641632962962963	8.34122851851852
		Brain_Anterior_cingulate_cortex_BA24	ADRA2A	10	1.13e+08	1.13e+08	0.291	rs11195332	-3.09	rs10885095	-0.004722	3.63	-0.355	545	545	blup	0.04478	0.0158	0.74118	0.45859	0.896565416359617	11.655350412675
		Brain_Anterior_cingulate_cortex_BA24	AF001548.5	16	15820531	15826850	0.451	rs4369696	-2.83	rs16967494	0.304475	6.77	1.166	457	3	lasso	0.377	1e-12	1.33405	1.82e-01	0.762108005502063	9.90740407152682
		Brain_Anterior_cingulate_cortex_BA24	AF131215.9	8	1.1e+07	1.1e+07	0.132	rs920047	-2.46	rs2736374	0.05829	-4.01	-0.349	634	634	blup	0.051	0.0107	1.2354	0.21669	0.767953177570093	9.98339130841121
		Brain_Anterior_cingulate_cortex_BA24	AF131216.5	8	11200000	11200000	0.281	rs2409807	3.18	rs1435277	0.12507	-4.65	-1.027	639	639	blup	0.0865	0.00117	1.1787	0.23852	0.78074	10.14962
		Brain_Anterior_cingulate_cortex_BA24	AF146191.4	4	1.91e+08	1.91e+08	0.2226	rs12502918	2.36	rs11132767	0.142462	4.86	-0.987	101	3	lasso	0.17247	4.68e-06	-1.1438	0.25269	0.784258660508083	10.1953625866051
		Brain_Anterior_cingulate_cortex_BA24	AFF3	2	100000000	1.01e+08	0.4855	rs17640099	2.19	rs4851250	0.31217	6.35	1.799	458	458	blup	0.2482	2.45e-08	2.09267	0.03638	0.542052841530055	7.04668693989071
		Brain_Anterior_cingulate_cortex_BA24	AGAP4	10	46300000	46300000	0.295	rs6593485	2.24	rs10793621	0.132999	-4.68	1.290	122	122	blup	0.17841	3.15e-06	-0.56751	0.57037	0.924211659574468	12.0147515744681
		Brain_Anterior_cingulate_cortex_BA24	AGAP7	10	51500000	51500000	0.612	rs10994675	1.97	rs10740051	0.351899	6.34	0.742	70	8	lasso	0.41848	2.37e-14	0.35763	0.72062	0.962732884615385	12.5155275
		Brain_Anterior_cingulate_cortex_BA24	AGAP8	10	51200000	51300000	0.558	rs1268724	-3.14	rs10761581	0.350681	6.21	0.006	187	7	lasso	0.34011	2.12e-11	-0.30449	0.76075	0.966025335208626	12.5583293577121
		Brain_Anterior_cingulate_cortex_BA24	AGT	1	2.31e+08	2.31e+08	0.437	rs1321132	-2.684	rs3789649	0.223640	-5.20	1.327	689	12	lasso	0.22169	1.62e-07	-1.13611	0.25591	0.784258660508083	10.1953625866051
		Brain_Anterior_cingulate_cortex_BA24	AHSA2	2	61400000	61400000	0.6235	rs4233975	2.98	rs2167565	0.39827	-7.41	0.958	306	6	lasso	0.5404	8.1e-20	-1.12036	0.26256	0.791985244040863	10.2958081725312
		Brain_Anterior_cingulate_cortex_BA24	AIFM2	10	71900000	71900000	0.553	rs3104050	-3.34	rs1053105	0.222680	-5.21	-1.034	728	13	lasso	0.20231	6.23e-07	1.08482	0.27800	0.797064593147752	10.3618397109208
		Brain_Anterior_cingulate_cortex_BA24	AIM1	6	1.07e+08	1.07e+08	0.344	rs3127628	3.99	rs2787520	0.015748	-3.04	-0.686	567	567	blup	0.17497	3.96e-06	0.15974	0.87309	0.990788832989691	12.880254828866
		Brain_Anterior_cingulate_cortex_BA24	AK8	9	1.36e+08	1.36e+08	0.3202	rs611983	-2.82	rs1062218	0.270145	-5.65	0.465	561	5	lasso	0.22941	9.43e-08	-0.68471	4.94e-01	0.902604683195592	11.7338608815427
		Brain_Anterior_cingulate_cortex_BA24	AK9	6	1.1e+08	1.1e+08	0.34	rs9487019	-2.93	rs3799849	0.256171	-5.66	-0.486	440	22	enet	0.24256	3.69e-08	0.81778	0.41348	0.868789231987332	11.2942600158353
		Brain_Anterior_cingulate_cortex_BA24	AKAP1	17	55162453	55198710	0.3494	rs17834140	-3.13	rs2332846	0.031072	3.48	0.845	521	521	blup	0.09592	0.000649	-0.35807	7.20e-01	0.962732884615385	12.5155275
		Brain_Anterior_cingulate_cortex_BA24	AKAP11	13	42800000	42900000	0.474	rs9590706	-3.45	rs400288	0.19132	-5.65	-0.617	511	8	lasso	0.24276	3.64e-08	0.3535	0.7237	0.962732884615385	12.5155275
		Brain_Anterior_cingulate_cortex_BA24	AKAP3	12	4720000	4760000	0.409	rs7963902	-3.57	rs2267546	0.226944	-5.04	-0.114	693	8	lasso	0.15586	1.4e-05	0.2992	0.76476	0.966025335208626	12.5583293577121
		Brain_Anterior_cingulate_cortex_BA24	AKR1C2	10	5030000	5060000	0.474	rs10904327	-3.02	rs12774134	0.405312	6.76	1.907	651	3	lasso	0.40382	9.02e-14	2.00630	0.04482	0.555041990740741	7.21554587962963
		Brain_Anterior_cingulate_cortex_BA24	AL132709.1	14	1.02e+08	1.02e+08	0.524	rs1953392	-3.64	rs3742406	0.10745	-4.61	0.3820	523	12	lasso	0.1482	2.3e-05	0.566967	5.71e-01	0.924211659574468	12.0147515744681
		Brain_Anterior_cingulate_cortex_BA24	AL133458.1	6	1.67e+08	1.67e+08	0.607	rs2981956	3.49	rs9295357	-0.006686	-3.68	0.437	691	691	blup	0.03044	0.0392	-0.75868	0.44804	0.892893521965748	11.6076157855547
		Brain_Anterior_cingulate_cortex_BA24	ALDH16A1	19	49956426	49974305	0.517	rs2288481	2.96	rs13394	2.74e-01	5.81	0.035	370	18	enet	0.330362	4.68e-11	0.4936	0.62161	0.935381437464629	12.1599586870402
		Brain_Anterior_cingulate_cortex_BA24	ALDH5A1	6	24500000	24500000	0.325	rs793656	-3.30	rs793717	-0.008563	-3.31	-0.773	621	621	blup	0.15032	2.01e-05	0.83915	0.40139	0.862171382376718	11.2082279708973
		Brain_Anterior_cingulate_cortex_BA24	ALDH8A1	6	1.35e+08	1.35e+08	0.408	rs17778438	3.60	rs9399129	0.271340	-5.87	0.283	403	11	enet	0.2722	4.23e-09	-0.53207	0.59468	0.93015834295612	12.0920584584296
		Brain_Anterior_cingulate_cortex_BA24	ALG12	22	50293877	50312106	0.41	rs12171156	3.09	rs138843	0.08964	3.76	0.818	427	427	blup	0.06319	0.00501	1.6624	0.09643	0.652476395939086	8.48219314720812
		Brain_Anterior_cingulate_cortex_BA24	ALG1L	3	1.26e+08	1.26e+08	0.6507	rs16837290	-3.06	rs3804587	0.22485	-6.33	1.267	423	423	blup	0.3666	2.34e-12	-1.4799	0.13890	0.72008522417154	9.36110791423002
		Brain_Anterior_cingulate_cortex_BA24	ALG8	11	77800000	77900000	0.387	rs4945276	-4.41	rs977978	0.21028	5.76	1.757	343	3	lasso	0.2511	2e-08	2.1404	0.03232	0.532227607361963	6.91895889570552
		Brain_Anterior_cingulate_cortex_BA24	ALKBH3	11	43900000	43900000	0.653	rs7947302	-2.69	rs7107050	0.13984	5.06	0.875	512	13	lasso	0.17114	5.11e-06	0.6354	0.52520	0.912174941709845	11.858274242228
		Brain_Anterior_cingulate_cortex_BA24	ALLC	2	3710000	3750000	0.6281	rs4514905	-2.74	rs2071639	0.41331	6.83	-1.900	544	5	lasso	0.3817	6.4e-13	-1.91448	0.05556	0.58558393129771	7.61259110687023
		Brain_Anterior_cingulate_cortex_BA24	ALMS1P	2	73900000	73900000	0.2951	rs6711332	2.34	rs7607014	0.02339	3.63	1.194	355	355	blup	0.1089	0.000286	1.08691	0.27708	0.797064593147752	10.3618397109208
		Brain_Anterior_cingulate_cortex_BA24	ALOX15	17	4534197	4545589	0.3579	rs3862487	-4.09	rs906453	0.340327	6.11	-0.802	446	3	lasso	0.32233	8.91e-11	-0.78920	4.30e-01	0.882433956889915	11.4716414395689
		Brain_Anterior_cingulate_cortex_BA24	ALOX5	10	45900000	45900000	0.332	rs6593485	2.24	rs7906533	0.228889	5.28	-0.302	347	347	blup	0.164	8.2e-06	-0.86901	0.38484	0.859295240423798	11.1708381255094
		Brain_Anterior_cingulate_cortex_BA24	ALS2CR12	2	2.02e+08	2.02e+08	0.3464	rs10211223	-3.36	rs1035142	0.24465	5.35	1.728	348	20	lasso	0.2067	4.61e-07	1.66311	0.09629	0.652476395939086	8.48219314720812
		Brain_Anterior_cingulate_cortex_BA24	AMACR	5	3.4e+07	3.4e+07	0.6866	rs1363880	-2.84	rs10941110	5.54e-01	-7.72	-0.570	420	11	enet	0.60889	1.47e-23	0.5521	0.58085	0.926079146268657	12.0390289014925
		Brain_Anterior_cingulate_cortex_BA24	AMH	19	2249308	2252072	0.434	rs759072	3.31	rs10407022	1.65e-01	-4.95	-1.331	410	7	lasso	0.144793	2.88e-05	1.0630	0.28778	0.801975147058823	10.4256769117647
		Brain_Anterior_cingulate_cortex_BA24	AMPD3	11	10300000	10500000	0.538	rs10500731	-3.20	rs11604833	0.00531	3.88	-0.913	494	494	blup	0.09355	0.000753	0.5589	0.57625	0.926079146268657	12.0390289014925
		Brain_Anterior_cingulate_cortex_BA24	AMT	3	49500000	49500000	0.1937	rs1134043	-2.05	rs1464569	0.15062	-4.76	-0.113	288	288	blup	0.1414	3.59e-05	0.6562	0.51172	0.907978609625668	11.8037219251337
		Brain_Anterior_cingulate_cortex_BA24	ANAPC4	4	25400000	25400000	0.4671	rs41439147	2.74	rs6840622	0.055852	4.65	-1.389	540	5	lasso	0.19173	1.28e-06	-1.7830	0.07458	0.610681296296296	7.93885685185185
		Brain_Anterior_cingulate_cortex_BA24	ANKMY1	2	2.41e+08	2.42e+08	0.64	rs2975781	3.12	rs3821348	0.07708	-4.51	0.322	495	11	lasso	0.2544	1.57e-08	0.46704	0.64047	0.941198023255814	12.2355743023256
		Brain_Anterior_cingulate_cortex_BA24	ANKRD18CP	9	99900000	100000000	0.3779	rs10978778	-3.31	rs4313271	0.371190	-6.41	-1.462	309	26	enet	0.31966	1.1e-10	1.34780	1.78e-01	0.762108005502063	9.90740407152682
		Brain_Anterior_cingulate_cortex_BA24	ANKRD20A7P	9	44100000	44100000	0.2573	NA	NA	NA	NA	NA	NA	3	0	lasso	0.17293	4.54e-06	NA	NA	NA	NA
		Brain_Anterior_cingulate_cortex_BA24	ANKRD26P3	13	19900000	19900000	0.424	rs12870953	3.05	rs9551303	0.25638	5.99	-0.178	353	7	lasso	0.32482	7.31e-11	0.3540	0.7234	0.962732884615385	12.5155275
		Brain_Anterior_cingulate_cortex_BA24	ANKRD27	19	33087913	33166105	0.232	rs4359561	-2.87	rs259218	1.14e-01	-4.66	-1.165	406	8	lasso	0.062941	0.00508	0.9772	0.32845	0.831467414122137	10.8090763835878
		Brain_Anterior_cingulate_cortex_BA24	ANKRD30B	18	14728271	14852479	0.267	rs12607414	-1.93	rs2775567	0.07280	-4.13	-0.919	128	15	enet	0.081258	0.00162	0.4516	0.651583	0.94530349917988	12.2889454893384
[truncated: 37,143 more rows]

## Sheet: Figure 2, replication GWAS
Figure 2
Full results of GWAS in the replication cohort
[truncated: 39,123 more rows]

## Sheet: Figure 2, meta-analysis TWAS
Figure 2
[truncated: 37,122 more rows]

## Sheet: Figure 2, FOCUS
Figure 2
[truncated: 9 more rows]

## Sheet: Figure 3a-b
Figure 3a-b
[truncated: 26,340 more rows]

[truncated: 11 more sheets: Figure 3d-e-f, Figure 4e, Figure 4f, Figure 4g, Figure 5, Figure 6, Figure S3 , Figure S4, Figure S5, Figure S6, Figure S7]
